# Supplementary material for: A taxonomic revision of the subfamily Tillinae Leach sensu lato (Coleoptera, Cleridae) in the New World
Source: Zookeys. 2017 Dec 7;(179):75–157. doi: 10.3897/zookeys.179.21253 (PMC5740450; doi:10.3897/zookeys.179.21253)
Supplement: XML Treatment for Tillinae [file zookeys.179.21253-treatment1.xml]

<!DOCTYPE tp:taxon-treatment
  PUBLIC "-//TaxonX//DTD Taxonomic Treatment Publishing DTD v0 20100105//EN" "tax-treatment-NSO.dtd">
<tp:taxon-treatment xmlns:tp="http://www.plazi.org/taxpub"><tp:treatment-meta><kwd-group><label>Taxon classification</label><kwd><named-content xmlns:xlink="http://www.w3.org/1999/xlink" content-type="kingdom">Animalia</named-content></kwd><kwd><named-content xmlns:xlink="http://www.w3.org/1999/xlink" content-type="order">Coleoptera</named-content></kwd><kwd><named-content xmlns:xlink="http://www.w3.org/1999/xlink" content-type="family">Cleridae</named-content></kwd></kwd-group><mixed-citation publication-type="journal"><person-group><name><surname>Burke</surname><given-names>Alan</given-names></name><name><surname>Zolnerowich</surname><given-names>Gregory</given-names></name></person-group><article-title>A taxonomic revision of the subfamily <tp:taxon-name><tp:taxon-name-part taxon-name-part-type="subfamily">Tillinae</tp:taxon-name-part></tp:taxon-name> Leach <italic>sensu lato</italic> (<tp:taxon-name><tp:taxon-name-part taxon-name-part-type="order">Coleoptera</tp:taxon-name-part></tp:taxon-name>, <tp:taxon-name><tp:taxon-name-part taxon-name-part-type="family">Cleridae</tp:taxon-name-part></tp:taxon-name>) in the New World</article-title><source>Zookeys</source><day>7</day><month>12</month><year>2017</year><volume>2017</volume><issue>179</issue><fpage>75</fpage><lpage>157</lpage><pub-id pub-id-type="doi">10.3897/zookeys.179.21253</pub-id></mixed-citation></tp:treatment-meta><tp:nomenclature><tp:taxon-name>
            <tp:taxon-name-part taxon-name-part-type="subfamily">Tillinae</tp:taxon-name-part>
          </tp:taxon-name><tp:taxon-authority>Leach, 1815</tp:taxon-authority></tp:nomenclature><tp:treatment-sec sec-type="type genus" id="SECID0E1RAE"><title>Type genus.</title><p>
            <italic><tp:taxon-name><tp:taxon-name-part taxon-name-part-type="genus" reg="Tillus">Tillus</tp:taxon-name-part></tp:taxon-name></italic> Olivier, 1790.</p></tp:treatment-sec><tp:treatment-sec sec-type="Synonyms" id="SECID0EHSAE"><title>Synonyms.</title><p>
            <italic><tp:taxon-name><tp:taxon-name-part taxon-name-part-type="genus" reg="Tilloides">Tilloides</tp:taxon-name-part></tp:taxon-name></italic> Spinola, 1841 (pars) Rev. Zool. IV, p. 71; <italic><tp:taxon-name><tp:taxon-name-part taxon-name-part-type="genus" reg="Cleroides">Cleroides</tp:taxon-name-part></tp:taxon-name></italic> Spinola, 1844 (pars) Clérites I, p. 48; <tp:taxon-name><tp:taxon-name-part taxon-name-part-type="family">Cleridae</tp:taxon-name-part></tp:taxon-name> Desmarest, 1860 (pars) in Chenu; Encycl. d’Hist. Nat. Col. II, p 231; <tp:taxon-name><tp:taxon-name-part taxon-name-part-type="tribe">Tillini</tp:taxon-name-part></tp:taxon-name> Lohde, 1900, Stett. Ent. Zeitg., LXI, P. 6; <tp:taxon-name><tp:taxon-name-part taxon-name-part-type="subfamily">Tillinae</tp:taxon-name-part></tp:taxon-name> Schenkling, 1906. Deutsche Ent. Zeitschr., p. 242.</p></tp:treatment-sec><tp:treatment-sec sec-type="Differential diagnosis" id="SECID0EKTAE"><title>Differential diagnosis.</title><p>
            <tp:taxon-name><tp:taxon-name-part taxon-name-part-type="subfamily">Tillinae</tp:taxon-name-part></tp:taxon-name> is characterized by the fusion of the procryptosternum with the pronotal extension, a character that distinguishes this group of checkered beetles from other <tp:taxon-name><tp:taxon-name-part taxon-name-part-type="family">Cleridae</tp:taxon-name-part></tp:taxon-name> (Fig. <xref ref-type="fig" rid="F6">6C–D</xref>). Secondary characters that readily differentiate <tp:taxon-name><tp:taxon-name-part taxon-name-part-type="subfamily">Tillinae</tp:taxon-name-part></tp:taxon-name> from other clerid subfamilies are: body oblong, narrow to robust (Figs <xref ref-type="fig" rid="F1">1</xref>–<xref ref-type="fig" rid="F5">5</xref>); eyes most often with coarse ommatidia (Fig. <xref ref-type="fig" rid="F12">12A</xref>); antennae consisting of 9 to 11 antennomeres (Figs <xref ref-type="fig" rid="F8">8</xref>–<xref ref-type="fig" rid="F11">11</xref>); pronotum campanulate to bisinuate (Figs <xref ref-type="fig" rid="F5">5E</xref>, <xref ref-type="fig" rid="F7">7 C–D</xref>, <xref ref-type="fig" rid="F12">12E–F</xref>); <!--PageBreak-->procoxal cavities closed internally and posteriorly (Fig. <xref ref-type="fig" rid="F6">6D</xref>), one longitudinal carina on the anterior portion of each metacoxal cavity (Fig. <xref ref-type="fig" rid="F13">13A</xref>); dorsolateral ridge absent (Figs <xref ref-type="fig" rid="F12">12A–B</xref>); and tarsal formula 5-5-5 (Fig. <xref ref-type="fig" rid="F13">13B</xref>).</p></tp:treatment-sec><tp:treatment-sec sec-type="redescription" id="SECID0EVVAE"><title>Redescription.</title><p>Body form: Slender to moderately robust (Figs <xref ref-type="fig" rid="F1">1E</xref>, <xref ref-type="fig" rid="F2">2E</xref>, <xref ref-type="fig" rid="F3">3B–D</xref>) oblong, elongate to short. Pronotum: oblong, long, constricted posteriorly and sometimes anteriorly; anterior and posterior margins truncate; lateral margins parallel, sinuate or bisinuate (Figs <xref ref-type="fig" rid="F3">3E</xref>, <xref ref-type="fig" rid="F5">5A</xref>, <xref ref-type="fig" rid="F7">7C–D</xref>). Size: 3–40 mm. Integument color: From black to piceous and light piceous, with some metallic tones. Elytral fasciae with predominant hues of testaceous, brown, ferrugineous and/or yellow hues (Figs <xref ref-type="fig" rid="F2">2D–E</xref>, <xref ref-type="fig" rid="F3">3A</xref>, <xref ref-type="fig" rid="F4">4B–C</xref>, <xref ref-type="fig" rid="F5">5F</xref>).</p><p>Head: Large to very large; epistomal sutures parallel to feebly sinuate, well developed and extended posteriorly; clypeus well developed; eyes small to very large, always emarginate anteriorly, moderately to strongly emarginate; ommatidia slightly to coarsely faceted (Figs <xref ref-type="fig" rid="F6">6F</xref>, <xref ref-type="fig" rid="F5">5A–B</xref>); gula broad, extended posteriorly; postgular process well developed (Fig. <xref ref-type="fig" rid="F6">6A</xref>); antennae composed of 9 to 11 antennomeres (Figs <xref ref-type="fig" rid="F8">8E–F</xref>, <xref ref-type="fig" rid="F9">9E–F</xref>); antennal shape from filiform to pectinate, with various degrees of serration observed, rarely capitate (Figs <xref ref-type="fig" rid="F8">8E–G</xref>, <xref ref-type="fig" rid="F9">9B</xref>, <xref ref-type="fig" rid="F10">10G–H</xref>); mandibles well developed, stout; maxilla with well-developed laterolacinia; terminal labial palpi digitiform to cylindrical; terminal maxillary palpi cylindrical to securiform; labium developed.</p><p>Thorax: Pronotum ranging from long bisinuate to campanulate to subquadrate (<xref ref-type="fig" rid="F5">Figs 5A–E</xref>, <xref ref-type="fig" rid="F7">7C–D</xref>); dorsolateral carinae absent (Fig. <xref ref-type="fig" rid="F12">12A–B</xref>); abdominal sutures complete; prosternum longitudinally expanded anteriorly; prointercoxal process expanded anteriorly, closed internally and posteriorly. Mesoventrite cylindrical; punctations on elytral disc bearing setae; punctations may reach apex or not; epipleural fold developed and positioned laterally.</p><p>Legs: With tarsal pulvilli well developed, fourth tarsomere never reduced (Fig. <xref ref-type="fig" rid="F13">13B</xref>); tarsal claws well developed, with one or two tarsal denticles (Figs <xref ref-type="fig" rid="F6">6E</xref>, <xref ref-type="fig" rid="F7">7A–B</xref>); tarsal formula 5-5-5; tibia and femora about the same length; tibial spur formula 2-2-2, 0-2-2, 2-1-1, or 0-0-0; tarsal pulvilliar formula 4-4-4, 4-4-3, 4-3-3, or 4-2-1; posterior wing venation well developed.</p><p>Abdomen: Six visible ventrites. First ventrite almost always longitudinally carinate proximal to metacoxal cavities (Fig. <xref ref-type="fig" rid="F13">13A</xref>). Sixth visible ventrite incised distally or not; spicular fork well developed, plates developed, intraspicular plate expanded anteriorly;</p><p>Aedeagus: Feebly to strongly sclerotized, phallobasic apodeme complete, phallobase acuminate distally; internal ovipositor elongate, usually as long as length of abdomen (Figs <xref ref-type="fig" rid="F18">18A</xref>, <xref ref-type="fig" rid="F20">20C</xref>).</p></tp:treatment-sec><tp:treatment-sec sec-type="key" id="SECID0EJZAE"><title>Key to New World genera updated and modified from <xref ref-type="bibr" rid="B47">Opitz (2002)</xref> and <xref ref-type="bibr" rid="B12">Burke et al. (2015)</xref></title><table-wrap content-type="key" position="anchor" orientation="portrait"><table id="TID0EHLAC" rules="all"><tbody><tr><td rowspan="1" colspan="1">1</td><td rowspan="1" colspan="1">Anterior coxal cavities opened internally and posteriorly (Fig. <xref ref-type="fig" rid="F6">6C</xref>)</td><td rowspan="1" colspan="1">
                    <bold>non-<tp:taxon-name><tp:taxon-name-part taxon-name-part-type="subfamily">Tillinae</tp:taxon-name-part></tp:taxon-name><tp:taxon-name><tp:taxon-name-part taxon-name-part-type="family">Cleridae</tp:taxon-name-part></tp:taxon-name></bold>
                  </td></tr><tr><td rowspan="1" colspan="1">–</td><td rowspan="1" colspan="1">Anterior coxal cavities closed internally and posteriorly (Fig. <xref ref-type="fig" rid="F6">6D</xref>)</td><td rowspan="1" colspan="1">
                    <bold><tp:taxon-name><tp:taxon-name-part taxon-name-part-type="subfamily">Tillinae</tp:taxon-name-part></tp:taxon-name></bold> (2)</td></tr><!--PageBreak--><tr><td rowspan="1" colspan="1">2(1)</td><td rowspan="1" colspan="1">Frons with a pair of prominent horns arising immediately above eyes</td><td rowspan="1" colspan="1">
                    <bold><italic><tp:taxon-name><tp:taxon-name-part taxon-name-part-type="genus" reg="Bostrichoclerus">Bostrichoclerus</tp:taxon-name-part></tp:taxon-name></italic></bold>
                  </td></tr><tr><td rowspan="1" colspan="1">–</td><td rowspan="1" colspan="1">Frons without a pair of prominent horns</td><td rowspan="1" colspan="1">
                    <bold>3</bold>
                  </td></tr><tr><td rowspan="1" colspan="1">3(2)</td><td rowspan="1" colspan="1">Head subquadrate, conspicuously enlarged throughout its length, as wide as or wider than pronotum; body integument feebly clothed (Figs <xref ref-type="fig" rid="F3">3A</xref>, <xref ref-type="fig" rid="F5">5D</xref>)</td><td rowspan="1" colspan="1">
                    <bold><italic><tp:taxon-name><tp:taxon-name-part taxon-name-part-type="genus" reg="Cylidrus">Cylidrus</tp:taxon-name-part></tp:taxon-name></italic></bold>
                  </td></tr><tr><td rowspan="1" colspan="1">–</td><td rowspan="1" colspan="1">Head not subquadrate, somewhat enlarged throughout its length (Figs <xref ref-type="fig" rid="F3">3B–F</xref>, <xref ref-type="fig" rid="F14">14A–B</xref>); body moderately to conspicuously clothed (Figs <xref ref-type="fig" rid="F2">2C–F</xref>, <xref ref-type="fig" rid="F4">4A</xref>, <xref ref-type="fig" rid="F6">6F</xref>)</td><td rowspan="1" colspan="1">
                    <bold>4</bold>
                  </td></tr><tr><td rowspan="1" colspan="1">4(3)</td><td rowspan="1" colspan="1">Last antennomere flattened laterally, much longer than length of preceding antennomeres combined (Figs <xref ref-type="fig" rid="F4">4B–D</xref>, <xref ref-type="fig" rid="F10">10C–D</xref>)</td><td rowspan="1" colspan="1">
                    <bold><italic><tp:taxon-name><tp:taxon-name-part taxon-name-part-type="genus" reg="Monophylla">Monophylla</tp:taxon-name-part></tp:taxon-name></italic></bold>
                  </td></tr><tr><td rowspan="1" colspan="1">–</td><td rowspan="1" colspan="1">Last antennomere not flattened laterally, not enlarged; length of last antennomere shorter than length of preceding antennomeres combined (Figs <xref ref-type="fig" rid="F8">8</xref>–<xref ref-type="fig" rid="F9">9</xref>)</td><td rowspan="1" colspan="1">
                    <bold>5</bold>
                  </td></tr><tr><td rowspan="1" colspan="1">5(4)</td><td rowspan="1" colspan="1">Antennae composed of 10 antennomeres (Figs <xref ref-type="fig" rid="F11">11A, C–D</xref>); mesanepisternum visible in lateral view (Fig. <xref ref-type="fig" rid="F12">12</xref>-D)</td><td rowspan="1" colspan="1">
                    <bold>6</bold>
                  </td></tr><tr><td rowspan="1" colspan="1">–</td><td rowspan="1" colspan="1">Antennae composed of 11 antennomeres (Fig. <xref ref-type="fig" rid="F10">10A–B, G–H</xref>); mesanepisternum concealed in lateral view (Fig. <xref ref-type="fig" rid="F12">12C</xref>)</td><td rowspan="1" colspan="1">
                    <bold>7</bold>
                  </td></tr><tr><td rowspan="1" colspan="1">6(5)</td><td rowspan="1" colspan="1">Slender species (Fig. <xref ref-type="fig" rid="F2">2B–C</xref>); elytra in lateral view flat; male and female pygidia not modified (Figs <xref ref-type="fig" rid="F16">16 G–L</xref>, <xref ref-type="fig" rid="F17">17A–B</xref>); frons wide (Fig. <xref ref-type="fig" rid="F14">14A</xref>); simple aedeagus (Figs <xref ref-type="fig" rid="F15">15A–C</xref>, <xref ref-type="fig" rid="F19">19A</xref>)</td><td rowspan="1" colspan="1">
                    <bold><italic><tp:taxon-name><tp:taxon-name-part taxon-name-part-type="genus" reg="Neocallotillus">Neocallotillus</tp:taxon-name-part></tp:taxon-name></italic></bold>
                  </td></tr><tr><td rowspan="1" colspan="1">–</td><td rowspan="1" colspan="1">Robust species (Figs <xref ref-type="fig" rid="F2">2D–E</xref>); elytra in lateral view moderately to strongly compressed medially; frons narrow (Fig. <xref ref-type="fig" rid="F14">14B</xref>); simple aedeagus (Fig. <xref ref-type="fig" rid="F15">15D</xref>)</td><td rowspan="1" colspan="1">
                    <bold><italic><tp:taxon-name><tp:taxon-name-part taxon-name-part-type="genus" reg="Callotillus">Callotillus</tp:taxon-name-part></tp:taxon-name></italic></bold>
                  </td></tr><tr><td rowspan="1" colspan="1">7(5)</td><td rowspan="1" colspan="1">Antennomeres 4-10 strongly serrate (Fig. <xref ref-type="fig" rid="F8">8C</xref>); length of specimens approximately 7 to 10 mm</td><td rowspan="1" colspan="1">
                    <bold><italic><tp:taxon-name><tp:taxon-name-part taxon-name-part-type="genus" reg="Bogcia">Bogcia</tp:taxon-name-part></tp:taxon-name></italic></bold>
                  </td></tr><tr><td rowspan="1" colspan="1">–</td><td rowspan="1" colspan="1">Antennomeres 4-10 slightly to moderately serrate (Figs <xref ref-type="fig" rid="F9">9E–F</xref>; <xref ref-type="fig" rid="F10">10E–H</xref>) but never strongly serrate; length of specimens 2–40 mm</td><td rowspan="1" colspan="1">
                    <bold>8</bold>
                  </td></tr><tr><td rowspan="1" colspan="1">8(7)</td><td rowspan="1" colspan="1">Tarsal claws with one inner denticle</td><td rowspan="1" colspan="1">
                    <bold><italic><tp:taxon-name><tp:taxon-name-part taxon-name-part-type="genus" reg="Onychotillus">Onychotillus</tp:taxon-name-part></tp:taxon-name></italic></bold>
                  </td></tr><tr><td rowspan="1" colspan="1">–</td><td rowspan="1" colspan="1">Tarsal claws with two inner denticles (Figs <xref ref-type="fig" rid="F6">6E</xref>, <xref ref-type="fig" rid="F7">7A–B</xref>)</td><td rowspan="1" colspan="1">
                    <bold>9</bold>
                  </td></tr><tr><td rowspan="1" colspan="1">9(8)</td><td rowspan="1" colspan="1">Basal denticle of tarsal claws digitiform (Fig. <xref ref-type="fig" rid="F6">6E</xref>)</td><td rowspan="1" colspan="1">
                    <bold><italic><tp:taxon-name><tp:taxon-name-part taxon-name-part-type="genus" reg="Araeodontia">Araeodontia</tp:taxon-name-part></tp:taxon-name></italic></bold>
                  </td></tr><tr><td rowspan="1" colspan="1">–</td><td rowspan="1" colspan="1">Basal denticle of tarsal claw trigonal (Fig. <xref ref-type="fig" rid="F7">7A–B</xref>)</td><td rowspan="1" colspan="1">
                    <bold>10</bold>
                  </td></tr><tr><td rowspan="1" colspan="1">10(9)</td><td rowspan="1" colspan="1">Elytral punctations coarse, elytral striae extending to apex of elytra (Figs <xref ref-type="fig" rid="F3">3E–F</xref>, <xref ref-type="fig" rid="F4">4A</xref>, <xref ref-type="fig" rid="F7">7G</xref>)</td><td rowspan="1" colspan="1">
                    <bold><italic><tp:taxon-name><tp:taxon-name-part taxon-name-part-type="genus" reg="Lecontella">Lecontella</tp:taxon-name-part></tp:taxon-name></italic></bold>
                  </td></tr><tr><td rowspan="1" colspan="1">–</td><td rowspan="1" colspan="1">Elytral punctations very feebly to moderately impressed, elytral striae not extending to apex of elytra (Figs <xref ref-type="fig" rid="F1">1A–D</xref>; <xref ref-type="fig" rid="F13">13D</xref>)</td><td rowspan="1" colspan="1">
                    <bold>11</bold>
                  </td></tr><tr><td rowspan="1" colspan="1">11(10)</td><td rowspan="1" colspan="1">Elytral disc with a pair of pale, oblique, elevated fasciae, and a pair of pale, elevated maculae (Fig. <xref ref-type="fig" rid="F1">1E</xref>); antennae with 10 antennomeres (Fig. <xref ref-type="fig" rid="F8">8B</xref>); small specimens</td><td rowspan="1" colspan="1">
                    <bold><italic><tp:taxon-name><tp:taxon-name-part taxon-name-part-type="genus" reg="Barrotillus">Barrotillus</tp:taxon-name-part></tp:taxon-name></italic></bold>
                  </td></tr><tr><td rowspan="1" colspan="1">–</td><td rowspan="1" colspan="1">Elytral disc without elevated fasciae or maculae, small to very large specimens (Figs <xref ref-type="fig" rid="F3">3B–D</xref>; <xref ref-type="fig" rid="F5">5E</xref>; <xref ref-type="fig" rid="F13">13C–D</xref>)</td><td rowspan="1" colspan="1">
                    <bold>12</bold>
                  </td></tr><tr><td rowspan="1" colspan="1">12(11)</td><td rowspan="1" colspan="1">Ommatidia finely faceted (Fig. <xref ref-type="fig" rid="F6">6F</xref>); small individuals; without lateral carina on first visible ventrite</td><td rowspan="1" colspan="1">
                    <bold><italic><tp:taxon-name><tp:taxon-name-part taxon-name-part-type="genus" reg="Cymatoderella">Cymatoderella</tp:taxon-name-part></tp:taxon-name></italic></bold>
                  </td></tr><tr><td rowspan="1" colspan="1">–</td><td rowspan="1" colspan="1">Ommatidia coarsely faceted (Fig. <xref ref-type="fig" rid="F12">12A</xref>); small to very large individuals; with or without lateral carina on first visible ventrite (Fig. <xref ref-type="fig" rid="F7">7E–F</xref>)</td><td rowspan="1" colspan="1">
                    <bold><italic><tp:taxon-name><tp:taxon-name-part taxon-name-part-type="genus" reg="Cymatodera">Cymatodera</tp:taxon-name-part></tp:taxon-name></italic></bold>
                  </td></tr><!--PageBreak--></tbody></table></table-wrap></tp:treatment-sec><tp:treatment-sec><!--Section generated to contain objects referenced in tp:taxon-treatment.--><fig id="F6" position="float" orientation="portrait"><label>Figure 6.</label><caption><p>
                <bold>A–B</bold> Gular structure of: <bold>A</bold> <italic><tp:taxon-name><tp:taxon-name-part taxon-name-part-type="genus" reg="Cymatodera">Cymatodera</tp:taxon-name-part> <tp:taxon-name-part taxon-name-part-type="species" reg="californica">californica</tp:taxon-name-part></tp:taxon-name></italic>, arrow indicates post-gular process present <bold>B</bold> <italic><tp:taxon-name><tp:taxon-name-part taxon-name-part-type="genus" reg="Temnoscheila">Temnoscheila</tp:taxon-name-part> <tp:taxon-name-part taxon-name-part-type="species" reg="virescens">virescens</tp:taxon-name-part></tp:taxon-name></italic> (<tp:taxon-name><tp:taxon-name-part taxon-name-part-type="family">Trogossitidae</tp:taxon-name-part></tp:taxon-name>), arrow indicates post-gular process absent <bold>C–D</bold> Procoxal cavities of: <bold>C</bold> <italic><tp:taxon-name><tp:taxon-name-part taxon-name-part-type="genus" reg="Enoclerus">Enoclerus</tp:taxon-name-part> <tp:taxon-name-part taxon-name-part-type="species" reg="zonatus">zonatus</tp:taxon-name-part></tp:taxon-name></italic> <bold>D</bold> <italic><tp:taxon-name><tp:taxon-name-part taxon-name-part-type="genus" reg="Cymatodera">Cymatodera</tp:taxon-name-part> <tp:taxon-name-part taxon-name-part-type="species" reg="sallei">sallei</tp:taxon-name-part></tp:taxon-name></italic>; arrows 1 indicate longitudinal length of procoxal cavities in relation to longitudinal length of prosternum; arrows 2 indicate interior portion of procoxal cavities; arrow 3 indicates intercoxal process <bold>E</bold> Tarsal claw of <italic><tp:taxon-name><tp:taxon-name-part taxon-name-part-type="genus" reg="Araeodontia">Araeodontia</tp:taxon-name-part> <tp:taxon-name-part taxon-name-part-type="species" reg="peninsularis">peninsularis</tp:taxon-name-part></tp:taxon-name></italic> <bold>F</bold> Eye structure of <italic><tp:taxon-name><tp:taxon-name-part taxon-name-part-type="genus" reg="Cymatoderella">Cymatoderella</tp:taxon-name-part> <tp:taxon-name-part taxon-name-part-type="species" reg="collaris">collaris</tp:taxon-name-part></tp:taxon-name></italic>.</p></caption><graphic xmlns:xlink="http://www.w3.org/1999/xlink" xlink:href="zookeys-719-075-g006.jpg" position="float" orientation="portrait" xlink:type="simple" id="oo_172603.jpg"/></fig><fig id="F1" position="float" orientation="portrait"><label>Figure 1.</label><caption><p>Habitus of: <bold>A</bold> <italic><tp:taxon-name><tp:taxon-name-part taxon-name-part-type="genus" reg="Araeodontia">Araeodontia</tp:taxon-name-part> <tp:taxon-name-part taxon-name-part-type="species" reg="isabellae">isabellae</tp:taxon-name-part></tp:taxon-name></italic> <bold>B</bold> <italic><tp:taxon-name><tp:taxon-name-part taxon-name-part-type="genus" reg="Araeodontia">Araeodontia</tp:taxon-name-part> <tp:taxon-name-part taxon-name-part-type="species" reg="marginalis">marginalis</tp:taxon-name-part></tp:taxon-name></italic> <bold>C</bold> <italic><tp:taxon-name><tp:taxon-name-part taxon-name-part-type="genus" reg="Araeodontia">Araeodontia</tp:taxon-name-part> <tp:taxon-name-part taxon-name-part-type="species" reg="peninsularis">peninsularis</tp:taxon-name-part></tp:taxon-name></italic> <bold>D</bold> <italic><tp:taxon-name><tp:taxon-name-part taxon-name-part-type="genus" reg="Araeodontia">Araeodontia</tp:taxon-name-part> <tp:taxon-name-part taxon-name-part-type="species" reg="picta">picta</tp:taxon-name-part></tp:taxon-name></italic> <bold>E</bold> <italic><tp:taxon-name><tp:taxon-name-part taxon-name-part-type="genus" reg="Barrotillus">Barrotillus</tp:taxon-name-part> <tp:taxon-name-part taxon-name-part-type="species" reg="kropotkini">kropotkini</tp:taxon-name-part></tp:taxon-name></italic> <bold>F</bold> <italic><tp:taxon-name><tp:taxon-name-part taxon-name-part-type="genus" reg="Bogcia">Bogcia</tp:taxon-name-part> <tp:taxon-name-part taxon-name-part-type="species" reg="disjuncta">disjuncta</tp:taxon-name-part></tp:taxon-name></italic>.</p></caption><graphic xmlns:xlink="http://www.w3.org/1999/xlink" xlink:href="zookeys-719-075-g001.jpg" position="float" orientation="portrait" xlink:type="simple" id="oo_172597.jpg"/></fig><fig id="F5" position="float" orientation="portrait"><label>Figure 5.</label><caption><p>Habitus of: <bold>A</bold> <italic><tp:taxon-name><tp:taxon-name-part taxon-name-part-type="genus" reg="Onychotillus">Onychotillus</tp:taxon-name-part> <tp:taxon-name-part taxon-name-part-type="species" reg="cubana">cubana</tp:taxon-name-part></tp:taxon-name></italic> <bold>B</bold> <italic><tp:taxon-name><tp:taxon-name-part taxon-name-part-type="genus" reg="Onychotillus">Onychotillus</tp:taxon-name-part> <tp:taxon-name-part taxon-name-part-type="species" reg="vittatus">vittatus</tp:taxon-name-part></tp:taxon-name></italic> <bold>C</bold> <italic><tp:taxon-name><tp:taxon-name-part taxon-name-part-type="genus" reg="Neocallotillus">Neocallotillus</tp:taxon-name-part> <tp:taxon-name-part taxon-name-part-type="species" reg="elegans">elegans</tp:taxon-name-part></tp:taxon-name></italic> <bold>D</bold> <italic><tp:taxon-name><tp:taxon-name-part taxon-name-part-type="genus" reg="Cylidrus">Cylidrus</tp:taxon-name-part> <tp:taxon-name-part taxon-name-part-type="species" reg="fasciatus">fasciatus</tp:taxon-name-part></tp:taxon-name></italic> <bold>E</bold> <italic><tp:taxon-name><tp:taxon-name-part taxon-name-part-type="genus" reg="Cymatodera">Cymatodera</tp:taxon-name-part> <tp:taxon-name-part taxon-name-part-type="species" reg="bicolor">bicolor</tp:taxon-name-part></tp:taxon-name></italic> <bold>F</bold> <italic><tp:taxon-name><tp:taxon-name-part taxon-name-part-type="genus" reg="Neocallotillus">Neocallotillus</tp:taxon-name-part> <tp:taxon-name-part taxon-name-part-type="species" reg="crusoe">crusoe</tp:taxon-name-part></tp:taxon-name></italic> (image courtesy of The American Museum of Natural History, New York).</p></caption><graphic xmlns:xlink="http://www.w3.org/1999/xlink" xlink:href="zookeys-719-075-g005.jpg" position="float" orientation="portrait" xlink:type="simple" id="oo_172602.jpg"/></fig><fig id="F12" position="float" orientation="portrait"><label>Figure 12.</label><caption><p>
                <bold>A–B</bold> Eye structure of: <bold>A</bold> <italic><tp:taxon-name><tp:taxon-name-part taxon-name-part-type="genus" reg="Cymatodera">Cymatodera</tp:taxon-name-part> <tp:taxon-name-part taxon-name-part-type="species" reg="laevicollis">laevicollis</tp:taxon-name-part></tp:taxon-name></italic> <bold>B</bold> <italic><tp:taxon-name><tp:taxon-name-part taxon-name-part-type="genus" reg="Monophylla">Monophylla</tp:taxon-name-part> <tp:taxon-name-part taxon-name-part-type="species" reg="californica">californica</tp:taxon-name-part></tp:taxon-name></italic> <bold>C–D</bold> Mesepisternum: <bold>C</bold> Hidden throughout its length in <italic><tp:taxon-name><tp:taxon-name-part taxon-name-part-type="genus" reg="Lecontella">Lecontella</tp:taxon-name-part> <tp:taxon-name-part taxon-name-part-type="species" reg="gnara">gnara</tp:taxon-name-part></tp:taxon-name></italic> <bold>D</bold> Visible throughout its length in <italic><tp:taxon-name><tp:taxon-name-part taxon-name-part-type="genus" reg="Callotillus">Callotillus</tp:taxon-name-part> <tp:taxon-name-part taxon-name-part-type="species" reg="eburneocinctus">eburneocinctus</tp:taxon-name-part></tp:taxon-name></italic> <bold>E–F</bold> Pronotal surface of: <bold>E</bold> <italic><tp:taxon-name><tp:taxon-name-part taxon-name-part-type="genus" reg="Lecontella">Lecontella</tp:taxon-name-part> <tp:taxon-name-part taxon-name-part-type="species" reg="brunnea">brunnea</tp:taxon-name-part></tp:taxon-name></italic> <bold>F</bold> <italic><tp:taxon-name><tp:taxon-name-part taxon-name-part-type="genus" reg="Lecontella">Lecontella</tp:taxon-name-part> <tp:taxon-name-part taxon-name-part-type="species" reg="gnara">gnara</tp:taxon-name-part></tp:taxon-name></italic>.</p></caption><graphic xmlns:xlink="http://www.w3.org/1999/xlink" xlink:href="zookeys-719-075-g012.jpg" position="float" orientation="portrait" xlink:type="simple" id="oo_172611.jpg"/></fig><fig id="F8" position="float" orientation="portrait"><label>Figure 8.</label><caption><p>Antennae of: <bold>A</bold> <italic><tp:taxon-name><tp:taxon-name-part taxon-name-part-type="genus" reg="Araeodontia">Araeodontia</tp:taxon-name-part> <tp:taxon-name-part taxon-name-part-type="species" reg="peninsularis">peninsularis</tp:taxon-name-part></tp:taxon-name></italic> (male) <bold>B</bold> <italic><tp:taxon-name><tp:taxon-name-part taxon-name-part-type="genus" reg="Barrotillus">Barrotillus</tp:taxon-name-part> <tp:taxon-name-part taxon-name-part-type="species" reg="kropotkini">kropotkini</tp:taxon-name-part></tp:taxon-name></italic> (male) <bold>C</bold> <italic><tp:taxon-name><tp:taxon-name-part taxon-name-part-type="genus" reg="Bogcia">Bogcia</tp:taxon-name-part> <tp:taxon-name-part taxon-name-part-type="species" reg="oaxacae">oaxacae</tp:taxon-name-part></tp:taxon-name></italic> (male) <bold>D</bold> <italic><tp:taxon-name><tp:taxon-name-part taxon-name-part-type="genus" reg="Neocallotillus">Neocallotillus</tp:taxon-name-part> <tp:taxon-name-part taxon-name-part-type="species" reg="elegans">elegans</tp:taxon-name-part></tp:taxon-name></italic> (<italic><tp:taxon-name><tp:taxon-name-part taxon-name-part-type="genus" reg="Neocallotillus"/><tp:taxon-name-part taxon-name-part-type="species" reg="elegans">elegans</tp:taxon-name-part></tp:taxon-name></italic>) (male) <bold>E</bold> <italic><tp:taxon-name><tp:taxon-name-part taxon-name-part-type="genus" reg="Neocallotillus">Neocallotillus</tp:taxon-name-part> <tp:taxon-name-part taxon-name-part-type="species" reg="elegans">elegans</tp:taxon-name-part></tp:taxon-name></italic> (<italic>vafer</italic>) (male) <bold>F</bold> <italic><tp:taxon-name><tp:taxon-name-part taxon-name-part-type="genus" reg="Neocallotillus">Neocallotillus</tp:taxon-name-part> <tp:taxon-name-part taxon-name-part-type="species" reg="elegans">elegans</tp:taxon-name-part></tp:taxon-name></italic> (<italic><tp:taxon-name><tp:taxon-name-part taxon-name-part-type="genus" reg="Neocallotillus"/><tp:taxon-name-part taxon-name-part-type="species" reg="elegans">elegans</tp:taxon-name-part></tp:taxon-name></italic>) (female) <bold>G</bold> <italic><tp:taxon-name><tp:taxon-name-part taxon-name-part-type="genus" reg="Cylidrus">Cylidrus</tp:taxon-name-part> <tp:taxon-name-part taxon-name-part-type="species" reg="abdominalis">abdominalis</tp:taxon-name-part></tp:taxon-name></italic> (male).</p></caption><graphic xmlns:xlink="http://www.w3.org/1999/xlink" xlink:href="zookeys-719-075-g008.jpg" position="float" orientation="portrait" xlink:type="simple" id="oo_172605.jpg"/></fig><fig id="F11" position="float" orientation="portrait"><label>Figure 11.</label><caption><p>Antennae of: <bold>A</bold> <italic><tp:taxon-name><tp:taxon-name-part taxon-name-part-type="genus" reg="Callotillus">Callotillus</tp:taxon-name-part> <tp:taxon-name-part taxon-name-part-type="species" reg="bahamensis">bahamensis</tp:taxon-name-part></tp:taxon-name></italic> (male) <bold>B</bold> <italic><tp:taxon-name><tp:taxon-name-part taxon-name-part-type="genus" reg="Neocallotillus">Neocallotillus</tp:taxon-name-part> <tp:taxon-name-part taxon-name-part-type="species" reg="intricatus">intricatus</tp:taxon-name-part></tp:taxon-name></italic> (male) <bold>C</bold> <italic><tp:taxon-name><tp:taxon-name-part taxon-name-part-type="genus" reg="Callotillus">Callotillus</tp:taxon-name-part> <tp:taxon-name-part taxon-name-part-type="species" reg="bahamensis">bahamensis</tp:taxon-name-part></tp:taxon-name></italic> (female) <bold>D</bold> <italic><tp:taxon-name><tp:taxon-name-part taxon-name-part-type="genus" reg="Neocallotillus">Neocallotillus</tp:taxon-name-part> <tp:taxon-name-part taxon-name-part-type="species" reg="intricatus">intricatus</tp:taxon-name-part></tp:taxon-name></italic> (female).</p></caption><graphic xmlns:xlink="http://www.w3.org/1999/xlink" xlink:href="zookeys-719-075-g011.jpg" position="float" orientation="portrait" xlink:type="simple" id="oo_172610.jpg"/></fig><fig id="F7" position="float" orientation="portrait"><label>Figure 7.</label><caption><p>
                <bold>A–B</bold> Tarsal claws of: <bold>A</bold> <italic><tp:taxon-name><tp:taxon-name-part taxon-name-part-type="genus" reg="Bogcia">Bogcia</tp:taxon-name-part> <tp:taxon-name-part taxon-name-part-type="species" reg="oaxacae">oaxacae</tp:taxon-name-part></tp:taxon-name></italic> <bold>B</bold> <italic><tp:taxon-name><tp:taxon-name-part taxon-name-part-type="genus" reg="Cymatodera">Cymatodera</tp:taxon-name-part> <tp:taxon-name-part taxon-name-part-type="species" reg="balteata">balteata</tp:taxon-name-part></tp:taxon-name></italic> <bold>C–D</bold> Pronotal structure of: <bold>C</bold> <italic><tp:taxon-name><tp:taxon-name-part taxon-name-part-type="genus" reg="Monophylla">Monophylla</tp:taxon-name-part> <tp:taxon-name-part taxon-name-part-type="species" reg="terminata">terminata</tp:taxon-name-part></tp:taxon-name></italic> <bold>D</bold> <italic><tp:taxon-name><tp:taxon-name-part taxon-name-part-type="genus" reg="Barrotillus">Barrotillus</tp:taxon-name-part> <tp:taxon-name-part taxon-name-part-type="species" reg="kropotkini">kropotkini</tp:taxon-name-part></tp:taxon-name></italic> <bold>E–F</bold> First and second visible ventrite of: <bold>E</bold> <italic><tp:taxon-name><tp:taxon-name-part taxon-name-part-type="genus" reg="Cymatodera">Cymatodera</tp:taxon-name-part> <tp:taxon-name-part taxon-name-part-type="species" reg="mitae">mitae</tp:taxon-name-part></tp:taxon-name></italic> (male), arrows indicate longitudinal carina <bold>F</bold> <italic><tp:taxon-name><tp:taxon-name-part taxon-name-part-type="genus" reg="Cymatodera">Cymatodera</tp:taxon-name-part> <tp:taxon-name-part taxon-name-part-type="species" reg="mitae">mitae</tp:taxon-name-part></tp:taxon-name></italic> (female) <bold>G</bold> Elytral ground of <italic><tp:taxon-name><tp:taxon-name-part taxon-name-part-type="genus" reg="Lecontella">Lecontella</tp:taxon-name-part> <tp:taxon-name-part taxon-name-part-type="species" reg="gnara">gnara</tp:taxon-name-part></tp:taxon-name></italic>.</p></caption><graphic xmlns:xlink="http://www.w3.org/1999/xlink" xlink:href="zookeys-719-075-g007.jpg" position="float" orientation="portrait" xlink:type="simple" id="oo_172604.jpg"/></fig><fig id="F13" position="float" orientation="portrait"><label>Figure 13.</label><caption><p>
                <bold>A</bold> Abdomen of <italic><tp:taxon-name><tp:taxon-name-part taxon-name-part-type="genus" reg="Cymatodera">Cymatodera</tp:taxon-name-part> <tp:taxon-name-part taxon-name-part-type="species" reg="balteata">balteata</tp:taxon-name-part></tp:taxon-name></italic>, arrows indicate first abdominal segment bearing a pair of carinae <bold>B</bold> Protarsomere of <italic><tp:taxon-name><tp:taxon-name-part taxon-name-part-type="genus" reg="Cymatodera">Cymatodera</tp:taxon-name-part> <tp:taxon-name-part taxon-name-part-type="species" reg="tuta">tuta</tp:taxon-name-part></tp:taxon-name></italic> <bold>C–D</bold> Elytral punctations of <bold>C</bold> C<italic>ymatodera bipunctata</italic> <bold>D</bold> <italic><tp:taxon-name><tp:taxon-name-part taxon-name-part-type="genus" reg="Cymatodera">Cymatodera</tp:taxon-name-part> <tp:taxon-name-part taxon-name-part-type="species" reg="grossa">grossa</tp:taxon-name-part></tp:taxon-name></italic>.</p></caption><graphic xmlns:xlink="http://www.w3.org/1999/xlink" xlink:href="zookeys-719-075-g013.jpg" position="float" orientation="portrait" xlink:type="simple" id="oo_172612.jpg"/></fig><fig id="F2" position="float" orientation="portrait"><label>Figure 2.</label><caption><p>Habitus of: <bold>A</bold> <italic><tp:taxon-name><tp:taxon-name-part taxon-name-part-type="genus" reg="Bogcia">Bogcia</tp:taxon-name-part> <tp:taxon-name-part taxon-name-part-type="species" reg="oaxacae">oaxacae</tp:taxon-name-part></tp:taxon-name></italic> syn. n. <bold>B</bold> <italic><tp:taxon-name><tp:taxon-name-part taxon-name-part-type="genus" reg="Neocallotillus">Neocallotillus</tp:taxon-name-part> <tp:taxon-name-part taxon-name-part-type="species" reg="elegans">elegans</tp:taxon-name-part></tp:taxon-name> (bla</italic>ck morph) <bold>C</bold> <italic><tp:taxon-name><tp:taxon-name-part taxon-name-part-type="genus" reg="Neocallotillus">Neocallotillus</tp:taxon-name-part> <tp:taxon-name-part taxon-name-part-type="species" reg="elegans">elegans</tp:taxon-name-part></tp:taxon-name></italic> (bi-colored morph) <bold>D</bold> <italic><tp:taxon-name><tp:taxon-name-part taxon-name-part-type="genus" reg="Callotillus">Callotillus</tp:taxon-name-part> <tp:taxon-name-part taxon-name-part-type="species" reg="bahamensis">bahamensis</tp:taxon-name-part></tp:taxon-name></italic> <bold>E</bold> <italic><tp:taxon-name><tp:taxon-name-part taxon-name-part-type="genus" reg="Callotillus">Callotillus</tp:taxon-name-part> <tp:taxon-name-part taxon-name-part-type="species" reg="eburneocinctus">eburneocinctus</tp:taxon-name-part></tp:taxon-name></italic> <bold>F</bold> <italic><tp:taxon-name><tp:taxon-name-part taxon-name-part-type="genus" reg="Neocallotillus">Neocallotillus</tp:taxon-name-part> <tp:taxon-name-part taxon-name-part-type="species" reg="intricatus">intricatus</tp:taxon-name-part></tp:taxon-name></italic>.</p></caption><graphic xmlns:xlink="http://www.w3.org/1999/xlink" xlink:href="zookeys-719-075-g002.jpg" position="float" orientation="portrait" xlink:type="simple" id="oo_172598.jpg"/></fig><fig id="F3" position="float" orientation="portrait"><label>Figure 3.</label><caption><p>Habitus of: <bold>A</bold> <italic><tp:taxon-name><tp:taxon-name-part taxon-name-part-type="genus" reg="Cylidrus">Cylidrus</tp:taxon-name-part> <tp:taxon-name-part taxon-name-part-type="species" reg="abdominalis">abdominalis</tp:taxon-name-part></tp:taxon-name></italic> <bold>B</bold> <italic><tp:taxon-name><tp:taxon-name-part taxon-name-part-type="genus" reg="Cymatoderella">Cymatoderella</tp:taxon-name-part> <tp:taxon-name-part taxon-name-part-type="species" reg="collaris">collaris</tp:taxon-name-part></tp:taxon-name></italic> <bold>C</bold> <italic><tp:taxon-name><tp:taxon-name-part taxon-name-part-type="genus" reg="Cymatoderella">Cymatoderella</tp:taxon-name-part> <tp:taxon-name-part taxon-name-part-type="species" reg="morula">morula</tp:taxon-name-part></tp:taxon-name></italic> <bold>D</bold> <italic><tp:taxon-name><tp:taxon-name-part taxon-name-part-type="genus" reg="Cymatoderella">Cymatoderella</tp:taxon-name-part> <tp:taxon-name-part taxon-name-part-type="species" reg="patagoniae">patagoniae</tp:taxon-name-part></tp:taxon-name></italic> <bold>E</bold> <italic><tp:taxon-name><tp:taxon-name-part taxon-name-part-type="genus" reg="Lecontella">Lecontella</tp:taxon-name-part> <tp:taxon-name-part taxon-name-part-type="species" reg="brunnea">brunnea</tp:taxon-name-part></tp:taxon-name></italic> <bold>F</bold> <italic><tp:taxon-name><tp:taxon-name-part taxon-name-part-type="genus" reg="Lecontella">Lecontella</tp:taxon-name-part> <tp:taxon-name-part taxon-name-part-type="species" reg="gnara">gnara</tp:taxon-name-part></tp:taxon-name></italic>.</p></caption><graphic xmlns:xlink="http://www.w3.org/1999/xlink" xlink:href="zookeys-719-075-g003.jpg" position="float" orientation="portrait" xlink:type="simple" id="oo_172600.jpg"/></fig><fig id="F4" position="float" orientation="portrait"><label>Figure 4.</label><caption><p>Habitus of: <bold>A</bold> <italic><tp:taxon-name><tp:taxon-name-part taxon-name-part-type="genus" reg="Lecontella">Lecontella</tp:taxon-name-part> <tp:taxon-name-part taxon-name-part-type="species" reg="striatopunctata">striatopunctata</tp:taxon-name-part></tp:taxon-name></italic> comb. n. <bold>B</bold> <italic><tp:taxon-name><tp:taxon-name-part taxon-name-part-type="genus" reg="Monophylla">Monophylla</tp:taxon-name-part> <tp:taxon-name-part taxon-name-part-type="species" reg="californica">californica</tp:taxon-name-part></tp:taxon-name></italic> <bold>C</bold> <italic><tp:taxon-name><tp:taxon-name-part taxon-name-part-type="genus" reg="Monophylla">Monophylla</tp:taxon-name-part> <tp:taxon-name-part taxon-name-part-type="species" reg="pallipes">pallipes</tp:taxon-name-part></tp:taxon-name></italic> <bold>D</bold> <italic><tp:taxon-name><tp:taxon-name-part taxon-name-part-type="genus" reg="Monophylla">Monophylla</tp:taxon-name-part> <tp:taxon-name-part taxon-name-part-type="species" reg="terminata">terminata</tp:taxon-name-part></tp:taxon-name></italic> <bold>E</bold> <italic><tp:taxon-name><tp:taxon-name-part taxon-name-part-type="genus" reg="Teloclerus">Teloclerus</tp:taxon-name-part> <tp:taxon-name-part taxon-name-part-type="species" reg="compresicornis">compresicornis</tp:taxon-name-part></tp:taxon-name></italic> <bold>F</bold> <italic><tp:taxon-name><tp:taxon-name-part taxon-name-part-type="genus" reg="Cymatodera">Cymatodera</tp:taxon-name-part> <tp:taxon-name-part taxon-name-part-type="species" reg="bogcioides">bogcioides</tp:taxon-name-part></tp:taxon-name></italic>.</p></caption><graphic xmlns:xlink="http://www.w3.org/1999/xlink" xlink:href="zookeys-719-075-g004.jpg" position="float" orientation="portrait" xlink:type="simple" id="oo_172601.jpg"/></fig><fig id="F9" position="float" orientation="portrait"><label>Figure 9.</label><caption><p>Antennae of: <bold>A</bold> <italic><tp:taxon-name><tp:taxon-name-part taxon-name-part-type="genus" reg="Neocallotillus">Neocallotillus</tp:taxon-name-part> <tp:taxon-name-part taxon-name-part-type="species" reg="elegans">elegans</tp:taxon-name-part></tp:taxon-name></italic> (<italic>vafer</italic>) (female) <bold>B</bold> <italic><tp:taxon-name><tp:taxon-name-part taxon-name-part-type="genus" reg="Callotillus">Callotillus</tp:taxon-name-part> <tp:taxon-name-part taxon-name-part-type="species" reg="eburneocinctus">eburneocinctus</tp:taxon-name-part></tp:taxon-name></italic> (male) <bold>C</bold> <italic><tp:taxon-name><tp:taxon-name-part taxon-name-part-type="genus" reg="Callotillus">Callotillus</tp:taxon-name-part> <tp:taxon-name-part taxon-name-part-type="species" reg="eburneocinctus">eburneocinctus</tp:taxon-name-part></tp:taxon-name></italic> (female) <bold>D</bold> <italic><tp:taxon-name><tp:taxon-name-part taxon-name-part-type="genus" reg="Cymatoderella">Cymatoderella</tp:taxon-name-part> <tp:taxon-name-part taxon-name-part-type="species" reg="collaris">collaris</tp:taxon-name-part></tp:taxon-name></italic> (male) <bold>E</bold> <italic><tp:taxon-name><tp:taxon-name-part taxon-name-part-type="genus" reg="Cymatoderella">Cymatoderella</tp:taxon-name-part> <tp:taxon-name-part taxon-name-part-type="species" reg="morula">morula</tp:taxon-name-part></tp:taxon-name></italic> (male) <bold>F</bold> <italic><tp:taxon-name><tp:taxon-name-part taxon-name-part-type="genus" reg="Lecontella">Lecontella</tp:taxon-name-part> <tp:taxon-name-part taxon-name-part-type="species" reg="brunnea">brunnea</tp:taxon-name-part></tp:taxon-name></italic> (male).</p></caption><graphic xmlns:xlink="http://www.w3.org/1999/xlink" xlink:href="zookeys-719-075-g009.jpg" position="float" orientation="portrait" xlink:type="simple" id="oo_172606.jpg"/></fig><fig id="F10" position="float" orientation="portrait"><label>Figure 10.</label><caption><p>Antennae of: <bold>A</bold> <italic><tp:taxon-name><tp:taxon-name-part taxon-name-part-type="genus" reg="Lecontella">Lecontella</tp:taxon-name-part> <tp:taxon-name-part taxon-name-part-type="species" reg="gnara">gnara</tp:taxon-name-part></tp:taxon-name></italic> (male) <bold>B</bold> <italic><tp:taxon-name><tp:taxon-name-part taxon-name-part-type="genus" reg="Lecontella">Lecontella</tp:taxon-name-part> <tp:taxon-name-part taxon-name-part-type="species" reg="striatopunctata">striatopunctata</tp:taxon-name-part></tp:taxon-name></italic> (male) <bold>C</bold> <italic><tp:taxon-name><tp:taxon-name-part taxon-name-part-type="genus" reg="Monophylla">Monophylla</tp:taxon-name-part> <tp:taxon-name-part taxon-name-part-type="species" reg="californica">californica</tp:taxon-name-part></tp:taxon-name></italic> (male) <bold>D</bold> <italic><tp:taxon-name><tp:taxon-name-part taxon-name-part-type="genus" reg="Monophylla">Monophylla</tp:taxon-name-part> <tp:taxon-name-part taxon-name-part-type="species" reg="terminata">terminata</tp:taxon-name-part></tp:taxon-name></italic> (female) <bold>E</bold> <italic><tp:taxon-name><tp:taxon-name-part taxon-name-part-type="genus" reg="Onychotillus">Onychotillus</tp:taxon-name-part> <tp:taxon-name-part taxon-name-part-type="species" reg="cubana">cubana</tp:taxon-name-part></tp:taxon-name></italic> (male) <bold>F</bold> <italic><tp:taxon-name><tp:taxon-name-part taxon-name-part-type="genus" reg="Onychotillus">Onychotillus</tp:taxon-name-part> <tp:taxon-name-part taxon-name-part-type="species" reg="vittatus">vittatus</tp:taxon-name-part></tp:taxon-name></italic> (male) <bold>G</bold> <italic><tp:taxon-name><tp:taxon-name-part taxon-name-part-type="genus" reg="Cymatodera">Cymatodera</tp:taxon-name-part> <tp:taxon-name-part taxon-name-part-type="species" reg="longicornis">longicornis</tp:taxon-name-part></tp:taxon-name></italic> (male) <bold>H</bold> <italic><tp:taxon-name><tp:taxon-name-part taxon-name-part-type="genus" reg="Cymatodera">Cymatodera</tp:taxon-name-part> <tp:taxon-name-part taxon-name-part-type="species" reg="limatula">limatula</tp:taxon-name-part></tp:taxon-name></italic> (male).</p></caption><graphic xmlns:xlink="http://www.w3.org/1999/xlink" xlink:href="zookeys-719-075-g010.jpg" position="float" orientation="portrait" xlink:type="simple" id="oo_172607.jpg"/></fig><fig id="F18" position="float" orientation="portrait"><label>Figure 18.</label><caption><p>Male genitalia of: <bold>A</bold> <italic><tp:taxon-name><tp:taxon-name-part taxon-name-part-type="genus" reg="Araeodontia">Araeodontia</tp:taxon-name-part> <tp:taxon-name-part taxon-name-part-type="species" reg="isabellae">isabellae</tp:taxon-name-part></tp:taxon-name></italic> <bold>B</bold> <italic><tp:taxon-name><tp:taxon-name-part taxon-name-part-type="genus" reg="Araeodontia">Araeodontia</tp:taxon-name-part> <tp:taxon-name-part taxon-name-part-type="species" reg="marginalis">marginalis</tp:taxon-name-part></tp:taxon-name></italic> <bold>C</bold> <italic><tp:taxon-name><tp:taxon-name-part taxon-name-part-type="genus" reg="Araeodontia">Araeodontia</tp:taxon-name-part> <tp:taxon-name-part taxon-name-part-type="species" reg="peninsularis">peninsularis</tp:taxon-name-part></tp:taxon-name></italic> <bold>D</bold> <italic><tp:taxon-name><tp:taxon-name-part taxon-name-part-type="genus" reg="Bogcia">Bogcia</tp:taxon-name-part> <tp:taxon-name-part taxon-name-part-type="species" reg="disjuncta">disjuncta</tp:taxon-name-part></tp:taxon-name></italic> <bold>E</bold> <italic><tp:taxon-name><tp:taxon-name-part taxon-name-part-type="genus" reg="Bogcia">Bogcia</tp:taxon-name-part> <tp:taxon-name-part taxon-name-part-type="species" reg="oaxacae">oaxacae</tp:taxon-name-part></tp:taxon-name></italic> syn. n.</p></caption><graphic xmlns:xlink="http://www.w3.org/1999/xlink" xlink:href="zookeys-719-075-g018.jpg" position="float" orientation="portrait" xlink:type="simple" id="oo_172617.jpg"/></fig><fig id="F20" position="float" orientation="portrait"><label>Figure 20.</label><caption><p>Male genitalia of: <bold>A</bold> <italic><tp:taxon-name><tp:taxon-name-part taxon-name-part-type="genus" reg="Lecontella">Lecontella</tp:taxon-name-part> <tp:taxon-name-part taxon-name-part-type="species" reg="striatopunctata">striatopunctata</tp:taxon-name-part></tp:taxon-name></italic> <bold>B</bold> <italic><tp:taxon-name><tp:taxon-name-part taxon-name-part-type="genus" reg="Monophylla">Monophylla</tp:taxon-name-part> <tp:taxon-name-part taxon-name-part-type="species" reg="californica">californica</tp:taxon-name-part></tp:taxon-name></italic> <bold>C</bold> <italic><tp:taxon-name><tp:taxon-name-part taxon-name-part-type="genus" reg="Monophylla">Monophylla</tp:taxon-name-part> <tp:taxon-name-part taxon-name-part-type="species" reg="pallipes">pallipes</tp:taxon-name-part></tp:taxon-name></italic> <bold>D</bold> <italic><tp:taxon-name><tp:taxon-name-part taxon-name-part-type="genus" reg="Monophylla">Monophylla</tp:taxon-name-part> <tp:taxon-name-part taxon-name-part-type="species" reg="terminata">terminata</tp:taxon-name-part></tp:taxon-name></italic>.</p></caption><graphic xmlns:xlink="http://www.w3.org/1999/xlink" xlink:href="zookeys-719-075-g020.jpg" position="float" orientation="portrait" xlink:type="simple" id="oo_172619.jpg"/></fig><fig id="F14" position="float" orientation="portrait"><label>Figure 14.</label><caption><p>Head of: <bold>A</bold> <italic><tp:taxon-name><tp:taxon-name-part taxon-name-part-type="genus" reg="Neocallotillus">Neocallotillus</tp:taxon-name-part> <tp:taxon-name-part taxon-name-part-type="species" reg="elegans">elegans</tp:taxon-name-part></tp:taxon-name></italic> <bold>B</bold> <italic><tp:taxon-name><tp:taxon-name-part taxon-name-part-type="genus" reg="Callotillus">Callotillus</tp:taxon-name-part> <tp:taxon-name-part taxon-name-part-type="species" reg="eburneocinctus">eburneocinctus</tp:taxon-name-part></tp:taxon-name></italic>. Bars indicate width of frons.</p></caption><graphic xmlns:xlink="http://www.w3.org/1999/xlink" xlink:href="zookeys-719-075-g014.jpg" position="float" orientation="portrait" xlink:type="simple" id="oo_172613.jpg"/></fig><fig id="F16" position="float" orientation="portrait"><label>Figure 16.</label><caption><p>Pygidium of: <bold>A</bold> <italic><tp:taxon-name><tp:taxon-name-part taxon-name-part-type="genus" reg="Araeodontia">Araeodontia</tp:taxon-name-part> <tp:taxon-name-part taxon-name-part-type="species" reg="peninsularis">peninsularis</tp:taxon-name-part></tp:taxon-name></italic> dorsal (male) <bold>B</bold> <italic><tp:taxon-name><tp:taxon-name-part taxon-name-part-type="genus" reg="Araeodontia">Araeodontia</tp:taxon-name-part> <tp:taxon-name-part taxon-name-part-type="species" reg="peninsularis">peninsularis</tp:taxon-name-part></tp:taxon-name></italic> ventral (male) <bold>C</bold> <italic><tp:taxon-name><tp:taxon-name-part taxon-name-part-type="genus" reg="Araeodontia">Araeodontia</tp:taxon-name-part> <tp:taxon-name-part taxon-name-part-type="species" reg="peninsularis">peninsularis</tp:taxon-name-part></tp:taxon-name></italic> dorsal (female) <bold>D</bold> <italic><tp:taxon-name><tp:taxon-name-part taxon-name-part-type="genus" reg="Araeodontia">Araeodontia</tp:taxon-name-part> <tp:taxon-name-part taxon-name-part-type="species" reg="peninsularis">peninsularis</tp:taxon-name-part></tp:taxon-name></italic> ventral (female) <bold>E</bold> <italic><tp:taxon-name><tp:taxon-name-part taxon-name-part-type="genus" reg="Bogcia">Bogcia</tp:taxon-name-part> <tp:taxon-name-part taxon-name-part-type="species" reg="disjuncta">disjuncta</tp:taxon-name-part></tp:taxon-name></italic> dorsal (male) <bold>F</bold> <italic><tp:taxon-name><tp:taxon-name-part taxon-name-part-type="genus" reg="Bogcia">Bogcia</tp:taxon-name-part> <tp:taxon-name-part taxon-name-part-type="species" reg="disjuncta">disjuncta</tp:taxon-name-part></tp:taxon-name></italic> ventral (male) <bold>G</bold> <italic><tp:taxon-name><tp:taxon-name-part taxon-name-part-type="genus" reg="Neocallotillus">Neocallotillus</tp:taxon-name-part> <tp:taxon-name-part taxon-name-part-type="species" reg="elegans">elegans</tp:taxon-name-part></tp:taxon-name></italic> (<italic><tp:taxon-name><tp:taxon-name-part taxon-name-part-type="genus" reg="Neocallotillus"/><tp:taxon-name-part taxon-name-part-type="species" reg="elegans">elegans</tp:taxon-name-part></tp:taxon-name></italic>) dorsal (male) <bold>H</bold> <italic><tp:taxon-name><tp:taxon-name-part taxon-name-part-type="genus" reg="Neocallotillus">Neocallotillus</tp:taxon-name-part> <tp:taxon-name-part taxon-name-part-type="species" reg="elegans">elegans</tp:taxon-name-part></tp:taxon-name></italic> (<italic><tp:taxon-name><tp:taxon-name-part taxon-name-part-type="genus" reg="Neocallotillus"/><tp:taxon-name-part taxon-name-part-type="species" reg="elegans">elegans</tp:taxon-name-part></tp:taxon-name></italic>) ventral (male) <bold>I</bold> <italic><tp:taxon-name><tp:taxon-name-part taxon-name-part-type="genus" reg="Neocallotillus">Neocallotillus</tp:taxon-name-part> <tp:taxon-name-part taxon-name-part-type="species" reg="elegans">elegans</tp:taxon-name-part></tp:taxon-name></italic> (<italic><tp:taxon-name><tp:taxon-name-part taxon-name-part-type="genus" reg="Neocallotillus"/><tp:taxon-name-part taxon-name-part-type="species" reg="elegans">elegans</tp:taxon-name-part></tp:taxon-name></italic>) dorsal (female) <bold>J</bold> <italic><tp:taxon-name><tp:taxon-name-part taxon-name-part-type="genus" reg="Neocallotillus">Neocallotillus</tp:taxon-name-part> <tp:taxon-name-part taxon-name-part-type="species" reg="elegans">elegans</tp:taxon-name-part></tp:taxon-name></italic> (<italic><tp:taxon-name><tp:taxon-name-part taxon-name-part-type="genus" reg="Neocallotillus"/><tp:taxon-name-part taxon-name-part-type="species" reg="elegans">elegans</tp:taxon-name-part></tp:taxon-name></italic>) ventral (female) <bold>K</bold> <italic><tp:taxon-name><tp:taxon-name-part taxon-name-part-type="genus" reg="Neocallotillus">Neocallotillus</tp:taxon-name-part> <tp:taxon-name-part taxon-name-part-type="species" reg="elegans">elegans</tp:taxon-name-part></tp:taxon-name></italic> (<italic>vafer</italic>) dorsal (male) <bold>L</bold> <italic><tp:taxon-name><tp:taxon-name-part taxon-name-part-type="genus" reg="Neocallotillus">Neocallotillus</tp:taxon-name-part> <tp:taxon-name-part taxon-name-part-type="species" reg="elegans">elegans</tp:taxon-name-part></tp:taxon-name></italic> (<italic>vafer</italic>) ventral (male).</p></caption><graphic xmlns:xlink="http://www.w3.org/1999/xlink" xlink:href="zookeys-719-075-g016.jpg" position="float" orientation="portrait" xlink:type="simple" id="oo_172615.jpg"/></fig><fig id="F17" position="float" orientation="portrait"><label>Figure 17.</label><caption><p>Pygidium of: <bold>A</bold> <italic><tp:taxon-name><tp:taxon-name-part taxon-name-part-type="genus" reg="Neocallotillus">Neocallotillus</tp:taxon-name-part> <tp:taxon-name-part taxon-name-part-type="species" reg="elegans">elegans</tp:taxon-name-part></tp:taxon-name></italic> (<italic>vafer</italic>) dorsal (female) <bold>B</bold> <italic><tp:taxon-name><tp:taxon-name-part taxon-name-part-type="genus" reg="Neocallotillus">Neocallotillus</tp:taxon-name-part> <tp:taxon-name-part taxon-name-part-type="species" reg="elegans">elegans</tp:taxon-name-part></tp:taxon-name></italic> (<italic>vafer</italic>) ventral (female) <bold>C</bold> <italic><tp:taxon-name><tp:taxon-name-part taxon-name-part-type="genus" reg="Cymatoderella">Cymatoderella</tp:taxon-name-part> <tp:taxon-name-part taxon-name-part-type="species" reg="patagoniae">patagoniae</tp:taxon-name-part></tp:taxon-name></italic> dorsal (male) <bold>D</bold> <italic><tp:taxon-name><tp:taxon-name-part taxon-name-part-type="genus" reg="Cymatoderella">Cymatoderella</tp:taxon-name-part> <tp:taxon-name-part taxon-name-part-type="species" reg="patagoniae">patagoniae</tp:taxon-name-part></tp:taxon-name></italic> ventral (male) <bold>E</bold> <italic><tp:taxon-name><tp:taxon-name-part taxon-name-part-type="genus" reg="Monophylla">Monophylla</tp:taxon-name-part> <tp:taxon-name-part taxon-name-part-type="species" reg="terminata">terminata</tp:taxon-name-part></tp:taxon-name></italic> dorsal (male) <bold>F</bold> <italic><tp:taxon-name><tp:taxon-name-part taxon-name-part-type="genus" reg="Monophylla">Monophylla</tp:taxon-name-part> <tp:taxon-name-part taxon-name-part-type="species" reg="terminata">terminata</tp:taxon-name-part></tp:taxon-name></italic> ventral (male) <bold>G</bold> <italic><tp:taxon-name><tp:taxon-name-part taxon-name-part-type="genus" reg="Monophylla">Monophylla</tp:taxon-name-part> <tp:taxon-name-part taxon-name-part-type="species" reg="terminata">terminata</tp:taxon-name-part></tp:taxon-name></italic> dorsal (female) <bold>H</bold> <italic><tp:taxon-name><tp:taxon-name-part taxon-name-part-type="genus" reg="Monophylla">Monophylla</tp:taxon-name-part> <tp:taxon-name-part taxon-name-part-type="species" reg="terminata">terminata</tp:taxon-name-part></tp:taxon-name></italic> ventral (female) <bold>I</bold> <italic><tp:taxon-name><tp:taxon-name-part taxon-name-part-type="genus" reg="Onychotillus">Onychotillus</tp:taxon-name-part> <tp:taxon-name-part taxon-name-part-type="species" reg="vittatus">vittatus</tp:taxon-name-part></tp:taxon-name></italic> ventral (male).</p></caption><graphic xmlns:xlink="http://www.w3.org/1999/xlink" xlink:href="zookeys-719-075-g017.jpg" position="float" orientation="portrait" xlink:type="simple" id="oo_172616.jpg"/></fig><fig id="F15" position="float" orientation="portrait"><label>Figure 15.</label><caption><p>Aedeagus of: <bold>A</bold> <italic><tp:taxon-name><tp:taxon-name-part taxon-name-part-type="genus" reg="Neocallotillus">Neocallotillus</tp:taxon-name-part> <tp:taxon-name-part taxon-name-part-type="species" reg="elegans">elegans</tp:taxon-name-part></tp:taxon-name></italic> (<italic>black morph</italic>) <bold>B</bold> <italic><tp:taxon-name><tp:taxon-name-part taxon-name-part-type="genus" reg="Neocallotillus">Neocallotillus</tp:taxon-name-part> <tp:taxon-name-part taxon-name-part-type="species" reg="elegans">elegans</tp:taxon-name-part></tp:taxon-name></italic> (<italic>bi-colored morph</italic>) <bold>C</bold> <italic><tp:taxon-name><tp:taxon-name-part taxon-name-part-type="genus" reg="Neocallotillus">Neocallotillus</tp:taxon-name-part> <tp:taxon-name-part taxon-name-part-type="species" reg="intricatus">intricatus</tp:taxon-name-part></tp:taxon-name></italic> <bold>D</bold> <italic><tp:taxon-name><tp:taxon-name-part taxon-name-part-type="genus" reg="Callotillus">Callotillus</tp:taxon-name-part> <tp:taxon-name-part taxon-name-part-type="species" reg="eburneocinctus">eburneocinctus</tp:taxon-name-part></tp:taxon-name></italic>.</p></caption><graphic xmlns:xlink="http://www.w3.org/1999/xlink" xlink:href="zookeys-719-075-g015.jpg" position="float" orientation="portrait" xlink:type="simple" id="oo_172614.jpg"/></fig><fig id="F19" position="float" orientation="portrait"><label>Figure 19.</label><caption><p>Male genitalia of: <bold>A</bold> <italic><tp:taxon-name><tp:taxon-name-part taxon-name-part-type="genus" reg="Neocallotillus">Neocallotillus</tp:taxon-name-part> <tp:taxon-name-part taxon-name-part-type="species" reg="elegans">elegans</tp:taxon-name-part></tp:taxon-name></italic> (<italic>vafer</italic>) <bold>B</bold> <italic><tp:taxon-name><tp:taxon-name-part taxon-name-part-type="genus" reg="Cymatoderella">Cymatoderella</tp:taxon-name-part> <tp:taxon-name-part taxon-name-part-type="species" reg="collaris">collaris</tp:taxon-name-part></tp:taxon-name></italic> <bold>C</bold> <italic><tp:taxon-name><tp:taxon-name-part taxon-name-part-type="genus" reg="Cymatoderella">Cymatoderella</tp:taxon-name-part> <tp:taxon-name-part taxon-name-part-type="species" reg="morula">morula</tp:taxon-name-part></tp:taxon-name></italic> <bold>D</bold> <italic><tp:taxon-name><tp:taxon-name-part taxon-name-part-type="genus" reg="Cymatoderella">Cymatoderella</tp:taxon-name-part> <tp:taxon-name-part taxon-name-part-type="species" reg="patagoniae">patagoniae</tp:taxon-name-part></tp:taxon-name></italic> <bold>E</bold> <italic><tp:taxon-name><tp:taxon-name-part taxon-name-part-type="genus" reg="Lecontella">Lecontella</tp:taxon-name-part> <tp:taxon-name-part taxon-name-part-type="species" reg="brunnea">brunnea</tp:taxon-name-part></tp:taxon-name></italic> <bold>F</bold> <italic><tp:taxon-name><tp:taxon-name-part taxon-name-part-type="genus" reg="Lecontella">Lecontella</tp:taxon-name-part> <tp:taxon-name-part taxon-name-part-type="species" reg="gnara">gnara</tp:taxon-name-part></tp:taxon-name></italic>.</p></caption><graphic xmlns:xlink="http://www.w3.org/1999/xlink" xlink:href="zookeys-719-075-g019.jpg" position="float" orientation="portrait" xlink:type="simple" id="oo_172618.jpg"/></fig></tp:treatment-sec><ref-list><ref id="B47"><mixed-citation xmlns:xlink="http://www.w3.org/1999/xlink" xlink:type="simple">
          <person-group><name name-style="western"><surname>Opitz</surname><given-names>W</given-names></name></person-group> (<year>2002</year>) <tp:taxon-name><tp:taxon-name-part taxon-name-part-type="family">Cleridae</tp:taxon-name-part></tp:taxon-name> Latreille, 1804. In: Arnett Jr. RH, Thomas MC, Skelley PE, Frank JH (Eds) American Beetles. Vol. 2. <tp:taxon-name><tp:taxon-name-part taxon-name-part-type="suborder">Polyphaga</tp:taxon-name-part></tp:taxon-name>: <tp:taxon-name><tp:taxon-name-part taxon-name-part-type="superfamily">Scarabaeoidea</tp:taxon-name-part></tp:taxon-name> through <tp:taxon-name><tp:taxon-name-part taxon-name-part-type="superfamily">Curculionoidea</tp:taxon-name-part></tp:taxon-name>. CRC Press, Boca Raton, 267–280.</mixed-citation></ref><ref id="B12"><mixed-citation xmlns:xlink="http://www.w3.org/1999/xlink" xlink:type="simple">
          <person-group><name name-style="western"><surname>Burke</surname><given-names>AF</given-names></name><name name-style="western"><surname>Leavengood Jr.</surname><given-names>JM</given-names></name><name name-style="western"><surname>Zolnerowich</surname><given-names>G</given-names></name></person-group> (<year>2015</year>) <article-title>A checklist of the New World species of <tp:taxon-name><tp:taxon-name-part taxon-name-part-type="subfamily">Tillinae</tp:taxon-name-part></tp:taxon-name> (<tp:taxon-name><tp:taxon-name-part taxon-name-part-type="order">Coleoptera</tp:taxon-name-part></tp:taxon-name>: <tp:taxon-name><tp:taxon-name-part taxon-name-part-type="family">Cleridae</tp:taxon-name-part></tp:taxon-name>), with an illustrated key to genera and new country records.</article-title> <source>Zootaxa</source> <volume>4059</volume>(<issue>1</issue>): <fpage>1</fpage>–<lpage>39</lpage>. <ext-link xlink:type="simple" ext-link-type="doi" xlink:href="10.11646/zootaxa.4059.1.1">https://doi.org/10.11646/zootaxa.4059.1.1</ext-link></mixed-citation></ref></ref-list></tp:taxon-treatment>
