# Supplementary material for: A taxonomic revision of the subfamily Tillinae Leach sensu lato (Coleoptera, Cleridae) in the New World
Source: Zookeys. 2017 Dec 7;(179):75–157. doi: 10.3897/zookeys.179.21253 (PMC5740450; doi:10.3897/zookeys.179.21253)
Supplement: XML Treatment for Bogcia disjuncta [file zookeys.179.21253-treatment11.xml]

<!DOCTYPE tp:taxon-treatment
  PUBLIC "-//TaxonX//DTD Taxonomic Treatment Publishing DTD v0 20100105//EN" "tax-treatment-NSO.dtd">
<tp:taxon-treatment xmlns:tp="http://www.plazi.org/taxpub"><tp:treatment-meta><kwd-group><label>Taxon classification</label><kwd><named-content xmlns:xlink="http://www.w3.org/1999/xlink" content-type="kingdom">Animalia</named-content></kwd><kwd><named-content xmlns:xlink="http://www.w3.org/1999/xlink" content-type="order">Coleoptera</named-content></kwd><kwd><named-content xmlns:xlink="http://www.w3.org/1999/xlink" content-type="family">Cleridae</named-content></kwd></kwd-group><mixed-citation publication-type="journal"><person-group><name><surname>Burke</surname><given-names>Alan</given-names></name><name><surname>Zolnerowich</surname><given-names>Gregory</given-names></name></person-group><article-title>A taxonomic revision of the subfamily <tp:taxon-name><tp:taxon-name-part taxon-name-part-type="subfamily">Tillinae</tp:taxon-name-part></tp:taxon-name> Leach <italic>sensu lato</italic> (<tp:taxon-name><tp:taxon-name-part taxon-name-part-type="order">Coleoptera</tp:taxon-name-part></tp:taxon-name>, <tp:taxon-name><tp:taxon-name-part taxon-name-part-type="family">Cleridae</tp:taxon-name-part></tp:taxon-name>) in the New World</article-title><source>Zookeys</source><day>7</day><month>12</month><year>2017</year><volume>2017</volume><issue>179</issue><fpage>75</fpage><lpage>157</lpage><pub-id pub-id-type="doi">10.3897/zookeys.179.21253</pub-id></mixed-citation></tp:treatment-meta><tp:nomenclature><tp:taxon-name>
            <tp:taxon-name-part taxon-name-part-type="genus" reg="Bogcia">Bogcia</tp:taxon-name-part>
            <tp:taxon-name-part taxon-name-part-type="species" reg="disjuncta">disjuncta</tp:taxon-name-part>
          </tp:taxon-name><tp:taxon-authority>Barr, 1978</tp:taxon-authority><xref ref-type="fig" rid="F1">Figs 1F</xref><xref ref-type="fig" rid="F2">, 2A</xref><xref ref-type="fig" rid="F7">, 7A</xref><xref ref-type="fig" rid="F8">, 8C</xref><xref ref-type="fig" rid="F16">, 16E–F</xref><xref ref-type="fig" rid="F18">, 18D–E</xref><!--PageBreak--></tp:nomenclature><tp:treatment-sec sec-type="Synonyms" id="SECID0ECLAI"><title>Synonyms.</title><p>
            <italic><tp:taxon-name><tp:taxon-name-part taxon-name-part-type="genus" reg="Bogcia">Bogcia</tp:taxon-name-part> <tp:taxon-name-part taxon-name-part-type="species" reg="oaxacae">oaxacae</tp:taxon-name-part></tp:taxon-name></italic> Barr, 1978, syn. n. Taxonomy of the New World Clerid Genus <italic><tp:taxon-name><tp:taxon-name-part taxon-name-part-type="genus" reg="Bogcia">Bogcia</tp:taxon-name-part></tp:taxon-name></italic> from Mexico, The Pan-Pacific Entomologist, 54: 287–291.</p></tp:treatment-sec><tp:treatment-sec sec-type="Paratypes" id="SECID0E1LAI"><title>Paratypes.</title><p>One male and one female examined.</p><!--PageBreak--></tp:treatment-sec><tp:treatment-sec sec-type="type locality" id="SECID0EAMAI"><title>Type locality.</title><p>Mazatlán, Sinaloa, Mexico. Type depository: California Academy of Science (CASC).</p></tp:treatment-sec><tp:treatment-sec sec-type="distribution" id="SECID0EFMAI"><title>Distribution.</title><p>Mexico: Chiapas, Guerrero, Jalisco, Nayarit, Oaxaca, Sinaloa; Central America: Nicaragua*</p></tp:treatment-sec><tp:treatment-sec sec-type="Differential diagnosis" id="SECID0EKMAI"><title>Differential diagnosis.</title><p>
            <italic><tp:taxon-name><tp:taxon-name-part taxon-name-part-type="genus" reg="Bogcia">Bogcia</tp:taxon-name-part> <tp:taxon-name-part taxon-name-part-type="species" reg="disjuncta">disjuncta</tp:taxon-name-part></tp:taxon-name></italic> (Figs <xref ref-type="fig" rid="F1">1F</xref>, <xref ref-type="fig" rid="F2">2A</xref>) most closely resembles <italic><tp:taxon-name><tp:taxon-name-part taxon-name-part-type="genus" reg="Cymatodera">Cymatodera</tp:taxon-name-part> <tp:taxon-name-part taxon-name-part-type="species" reg="bogcioides">bogcioides</tp:taxon-name-part></tp:taxon-name></italic> Burke (Fig. <xref ref-type="fig" rid="F4">4F</xref>). The two species can be readily distinguished based <!--PageBreak-->on differences in the structure of the protarsal claw and the antennae. <italic><tp:taxon-name><tp:taxon-name-part taxon-name-part-type="genus" reg="Bogcia">Bogcia</tp:taxon-name-part> <tp:taxon-name-part taxon-name-part-type="species" reg="disjuncta">disjuncta</tp:taxon-name-part></tp:taxon-name></italic> has the protarsal denticle in close proximity to the protarsal claw (Fig. <xref ref-type="fig" rid="F7">7A</xref>) and the antennae is strongly serrate (Fig. <xref ref-type="fig" rid="F8">8C</xref>). <italic><tp:taxon-name><tp:taxon-name-part taxon-name-part-type="genus" reg="Cymatodera">Cymatodera</tp:taxon-name-part> <tp:taxon-name-part taxon-name-part-type="species" reg="bogcioides">bogcioides</tp:taxon-name-part></tp:taxon-name></italic> has the protarsal claw conspicuously separated from the protarsal denticle (Fig. <xref ref-type="fig" rid="F7">7B</xref>) and the antennae is moderately serrate.</p><fig id="F2" position="float" orientation="portrait"><label>Figure 2.</label><caption><p>Habitus of: <bold>A</bold> <italic><tp:taxon-name><tp:taxon-name-part taxon-name-part-type="genus" reg="Bogcia">Bogcia</tp:taxon-name-part> <tp:taxon-name-part taxon-name-part-type="species" reg="oaxacae">oaxacae</tp:taxon-name-part></tp:taxon-name></italic> syn. n. <bold>B</bold> <italic><tp:taxon-name><tp:taxon-name-part taxon-name-part-type="genus" reg="Neocallotillus">Neocallotillus</tp:taxon-name-part> <tp:taxon-name-part taxon-name-part-type="species" reg="elegans">elegans</tp:taxon-name-part></tp:taxon-name> (bla</italic>ck morph) <bold>C</bold> <italic><tp:taxon-name><tp:taxon-name-part taxon-name-part-type="genus" reg="Neocallotillus">Neocallotillus</tp:taxon-name-part> <tp:taxon-name-part taxon-name-part-type="species" reg="elegans">elegans</tp:taxon-name-part></tp:taxon-name></italic> (bi-colored morph) <bold>D</bold> <italic><tp:taxon-name><tp:taxon-name-part taxon-name-part-type="genus" reg="Callotillus">Callotillus</tp:taxon-name-part> <tp:taxon-name-part taxon-name-part-type="species" reg="bahamensis">bahamensis</tp:taxon-name-part></tp:taxon-name></italic> <bold>E</bold> <italic><tp:taxon-name><tp:taxon-name-part taxon-name-part-type="genus" reg="Callotillus">Callotillus</tp:taxon-name-part> <tp:taxon-name-part taxon-name-part-type="species" reg="eburneocinctus">eburneocinctus</tp:taxon-name-part></tp:taxon-name></italic> <bold>F</bold> <italic><tp:taxon-name><tp:taxon-name-part taxon-name-part-type="genus" reg="Neocallotillus">Neocallotillus</tp:taxon-name-part> <tp:taxon-name-part taxon-name-part-type="species" reg="intricatus">intricatus</tp:taxon-name-part></tp:taxon-name></italic>.</p></caption><graphic xmlns:xlink="http://www.w3.org/1999/xlink" xlink:href="zookeys-719-075-g002.jpg" position="float" orientation="portrait" xlink:type="simple" id="oo_172598.jpg"/></fig></tp:treatment-sec><tp:treatment-sec sec-type="redescription" id="SECID0ESRAI"><title>Redescription.</title><p>Male. Form: Rather robust, moderately wider posteriorly, elongate. Color: Head, antennae, mouthparts, thorax legs, elytra and abdomen testaceous to brown; posterior half of mandibles black 2-3 irregularly fuscous. Each elytron with a broad, black to brown oblique fascia located behind median region of elytron with varying degrees of extension, ranging from the epipleural fold to the elytral suture, to two reduced, dark maculae, this fascia is preceded by a narrow, pale region; in addition to the dark fascia there is one small, brown to black humeral macula, this spot is absent in some specimens examined (Figs <xref ref-type="fig" rid="F1">1F</xref>, <xref ref-type="fig" rid="F2">2A</xref>).</p><p>Head: Measured across eyes wider than pronotum; surface rugose; frons feebly bi-impressed; coarsely punctate; eyes medium-sized, somewhat rounded, inconspicuously longer than wide, emarginate in front, bulging laterally, separated by approximately 2.5 eye-widths; antennomeres 2-3 very slightly serrate; third antennomere about 2× the length of second antennomere; fourth antennomere as long as third antennomere; antennomeres 4-10 strongly serrate, about the same length, as broad as long, posterior distal angle sharply pointed; eleventh antennomere about the same length as the tenth antennomere, with its distal margin moderately oblique (Fig. <xref ref-type="fig" rid="F8">8C</xref>).</p><p>Thorax: Pronotum rugose; widest behind middle; middle slightly wider than front margin; sides constricted subapically, more strongly constricted behind middle; disc flat, impressed in front of middle; subbasal tumescence somewhat pronounced. Prosternum smooth, slightly to moderately punctate. Mesoventrite rugulose, feebly to coarsely punctate. Scutellum subquadrate; wider than long; notched medially.</p><p>Legs: Femora shiny; finely transversally rugulose; indistinctly punctate. Tibiae coarsely, densely punctate; longitudinally rugose; clothed with long, erect setae and some short, recumbent setae.</p><p>Elytra: Anterior margin bisinuate, wider than pronotum; disc smooth, flattened above; humeri indicated; sides subparallel, widest behind middle; apices weakly dehiscent, triangular, covering sixth tergite; elytral declivity somewhat procurved, females slightly wider than males; sculpturing consisting of coarse punctations arranged in striae that gradually reduce in size behind middle; interstices smooth, about 2× the width of punctation.</p><p>Abdomen: Six visible ventrites. Ventrites 1-4 smooth; finely punctate; posterior margins truncate. First visible ventrite with a longitudinal carina that reaches the posterolateral angles (Fig. <xref ref-type="fig" rid="F7">7E</xref>); ventrites 3-4 slightly convex; hind margins truncate. Fifth visible ventrite convex; lateral margins oblique; posterior margin broadly, relatively deeply emarginate; hind angles narrowly rounded. Sixth visible ventrite subtriangular; rugulose; surface puncticulate, feebly convex; broader than long; lateral margins broadly oblique; posterior margin narrow, truncate; hind angles rounded (Fig. <xref ref-type="fig" rid="F16">16F</xref>). Fifth tergite rugulose; surface moderately convex; finely punctate; posterior margin shallowly emarginate. Sixth tergite broadly triangular; rugulose; surface very slightly <!--PageBreak-->convex; lateral margins strongly oblique, narrowing apically, producing a constricted, somewhat acuminate posterior margin (Fig. <xref ref-type="fig" rid="F16">16E</xref>). Sixth tergite extending beyond apical margin of sixth visible ventrite.</p><p>Aedeagus: Phallobasic apodeme present; phallus with copulatory piece tapered at apex; phallic plate unarmed, devoid of denticles; intraspicular plate present, elongate; phallobasic apodeme short, not expanded distally; phallobase subparallel; parameres free; tegmen incomplete, partially covering phallus; parameres pointed anteriorly; endophallic struts long; endophallic struts slender distally (Fig. <xref ref-type="fig" rid="F18">18D–E</xref>).</p><p>Sexual dimorphism: Females differ from males by having the posterior margin of the first and second visible ventrites truncate (Fig. <xref ref-type="fig" rid="F7">7E</xref>), and not acuminate (Fig. <xref ref-type="fig" rid="F7">7F</xref>) as observed in males. Additionally, females have the fifth visible ventrite rugose, with the lateral margins oblique and the posterior margin truncate; the sixth visible ventrite is rugulose, semicircular in shape, with the surface convex, and the lateral and posterior margins broadly rounded; the fifth tergite is rugulose, the lateral margins are oblique and the posterior margin is truncate; and the sixth tergite is rugulose, broader than long, with the surface inconspicuously convex, and the lateral and posterior margins strongly oblique and slightly acuminate posteriorly.</p></tp:treatment-sec><tp:treatment-sec sec-type="material" id="SECID0EJTAI"><title>Material examined.</title><p>PARATYPES: 1 male, 1 female: 23 mi S of Matias Romero, Oaxaca, Mexico, 6-IV-1962, F. D. Parker and L. A. Stange.</p></tp:treatment-sec><tp:treatment-sec sec-type="material" id="SECID0EOTAI"><title>Additional material examined.</title><p>2 males, 3 females: Jalisco, Mexico, Estacion de Biologia Chamela, VIII-21-1991, E. Ramirez; 3 females: Jalisco, Mexico, Estacion de Biologia Chamela, trampa de luz, VII-15-1986, R. A. Usela; 1 female: Jalisco, Mexico, Estacion de Biologia Chamela, trampa de luz, VII-13- 1986, R. A. Usela; 3 females: Jalisco, Mexico, Estacion de Biologia Chamela, trampa de luz, VII-9- 1986, R. A. Usela; 2 males, 1 female: Jalisco, Mexico, Estacion de Biologia Chamela, trampa de luz, VII-3- 1986, F. A. Noguera; 2 males, 3 females: Jalisco, Mexico, Estacion de Biologia Chamela, VII-15- 1986, R. A. Usela; 2 males: Jalisco, Mexico, Estacion de Biologia Chamela, atraido a la luz, VII-15- 1986, F. A. Noguera; 3 males, 1 female: Jalisco, Mexico, Chamela, VI-17- 1990, A la luz, F. A. Noguera; 2 males, 3 females: Jalisco, Mexico, Chamela, VI-15- 1990, A la luz, F. A. Noguera; 1 male: Mexico, Jalisco, Chamela, atraido a la luz, VII-7- 1986, F. A. Noguera; 2 males, 2 females: Jalisco, Mexico, Estacion de Biol. Chamela, VII-15-23-1987, F. T. Hovore, at UV and MV light; 3 males, 2 females: Jalisco, Mexico, Chamela, vic. UNAM, VII-9-19-1993, J. E. Wappes; 3 females: Jalisco, Mexico, vic. Estacion de Biologia Chamela, UNAM, VII-9-14-1993, Black light, Morris, Huether, Wappes; 2 males, 4 females: Jalisco, Mexico, Est. Biol. Chamela, VII-10-20-1985, E. Giesbert; 3 males, 2 females: Jalisco, Mexico, Chamela, vic. UNAM, VII-9-19-1993, J. Wappes; 2 males: Mexico, Jalisco, Estacion Biologica Chamela, VII-10-10-1985, E. Giesbert; 3 males, 1 female male: Jalisco, Mexico, Est. Biologica Chamela, VII-9-1981, Curoecol, trampa de luz, no collector data.</p></tp:treatment-sec><tp:treatment-sec sec-type="remarks" id="SECID0ETTAI"><title>Remarks.</title><p>Interspecific variation in integument color and fasciae arrangement is a very common condition among numerous clerid species, and various descriptive works (<xref ref-type="bibr" rid="B68">Wolcott 1909</xref>, <xref ref-type="bibr" rid="B71">1921</xref>, <xref ref-type="bibr" rid="B50">Rifkind 1993b</xref>, <xref ref-type="bibr" rid="B39">Leavengood 2008</xref>, <xref ref-type="bibr" rid="B54">Rifkind et al. 2010</xref>; <xref ref-type="bibr" rid="B11">Burke 2013</xref>, <xref ref-type="bibr" rid="B13">Burke and Zolnerowich 2014</xref>, 2015) have shown that abdominal and <!--PageBreak-->aedeagal differences are the most reliable morphological characters used for delineating interspecific boundaries within <tp:taxon-name><tp:taxon-name-part taxon-name-part-type="family">Cleridae</tp:taxon-name-part></tp:taxon-name>. <xref ref-type="bibr" rid="B10">Barr (1978)</xref> described <italic><tp:taxon-name><tp:taxon-name-part taxon-name-part-type="genus" reg="Bogcia">Bogcia</tp:taxon-name-part> <tp:taxon-name-part taxon-name-part-type="species" reg="disjuncta">disjuncta</tp:taxon-name-part></tp:taxon-name></italic> and <italic><tp:taxon-name><tp:taxon-name-part taxon-name-part-type="genus" reg="Bogcia">B.</tp:taxon-name-part> <tp:taxon-name-part taxon-name-part-type="species" reg="oaxacae">oaxacae</tp:taxon-name-part></tp:taxon-name></italic> from the Pacific coast of Mexico, designating <italic><tp:taxon-name><tp:taxon-name-part taxon-name-part-type="genus" reg="Bogcia">B.</tp:taxon-name-part> <tp:taxon-name-part taxon-name-part-type="species" reg="disjuncta">disjuncta</tp:taxon-name-part></tp:taxon-name></italic> as the type species. Differences in integument color and fascia pattern were the principal characters used by Barr to separate these species. The integument color and fasciae pattern from specimens examined here and identified as <italic><tp:taxon-name><tp:taxon-name-part taxon-name-part-type="genus" reg="Bogcia">B.</tp:taxon-name-part> <tp:taxon-name-part taxon-name-part-type="species" reg="disjuncta">disjuncta</tp:taxon-name-part></tp:taxon-name></italic> and <italic><tp:taxon-name><tp:taxon-name-part taxon-name-part-type="genus" reg="Bogcia">B.</tp:taxon-name-part> <tp:taxon-name-part taxon-name-part-type="species" reg="oaxacae">oaxacae</tp:taxon-name-part></tp:taxon-name></italic>, including one male and one female paratype of <italic><tp:taxon-name><tp:taxon-name-part taxon-name-part-type="genus" reg="Bogcia">B.</tp:taxon-name-part> <tp:taxon-name-part taxon-name-part-type="species" reg="oaxacae">oaxacae</tp:taxon-name-part></tp:taxon-name></italic>, were highly variable and many intermediate forms were observed (Figs <xref ref-type="fig" rid="F1">1F</xref>, <xref ref-type="fig" rid="F2">2A</xref>). Additionally, the aedeagal and pygidial structures of these individuals were very similar and consistent (Fig. <xref ref-type="fig" rid="F18">18D–E</xref>). Consequently, the characters provided by Barr to separate these species are not sufficient to retain them as separate entities, and we designate <italic><tp:taxon-name><tp:taxon-name-part taxon-name-part-type="genus" reg="Bogcia">B.</tp:taxon-name-part> <tp:taxon-name-part taxon-name-part-type="species" reg="oaxacae">oaxacae</tp:taxon-name-part></tp:taxon-name></italic> as a junior synonym of <italic><tp:taxon-name><tp:taxon-name-part taxon-name-part-type="genus" reg="Bogcia">B.</tp:taxon-name-part> <tp:taxon-name-part taxon-name-part-type="species" reg="disjuncta">disjuncta</tp:taxon-name-part></tp:taxon-name></italic>.</p></tp:treatment-sec><tp:treatment-sec><!--Section generated to contain objects referenced in tp:taxon-treatment.--><fig id="F1" position="float" orientation="portrait"><label>Figure 1.</label><caption><p>Habitus of: <bold>A</bold> <italic><tp:taxon-name><tp:taxon-name-part taxon-name-part-type="genus" reg="Araeodontia">Araeodontia</tp:taxon-name-part> <tp:taxon-name-part taxon-name-part-type="species" reg="isabellae">isabellae</tp:taxon-name-part></tp:taxon-name></italic> <bold>B</bold> <italic><tp:taxon-name><tp:taxon-name-part taxon-name-part-type="genus" reg="Araeodontia">Araeodontia</tp:taxon-name-part> <tp:taxon-name-part taxon-name-part-type="species" reg="marginalis">marginalis</tp:taxon-name-part></tp:taxon-name></italic> <bold>C</bold> <italic><tp:taxon-name><tp:taxon-name-part taxon-name-part-type="genus" reg="Araeodontia">Araeodontia</tp:taxon-name-part> <tp:taxon-name-part taxon-name-part-type="species" reg="peninsularis">peninsularis</tp:taxon-name-part></tp:taxon-name></italic> <bold>D</bold> <italic><tp:taxon-name><tp:taxon-name-part taxon-name-part-type="genus" reg="Araeodontia">Araeodontia</tp:taxon-name-part> <tp:taxon-name-part taxon-name-part-type="species" reg="picta">picta</tp:taxon-name-part></tp:taxon-name></italic> <bold>E</bold> <italic><tp:taxon-name><tp:taxon-name-part taxon-name-part-type="genus" reg="Barrotillus">Barrotillus</tp:taxon-name-part> <tp:taxon-name-part taxon-name-part-type="species" reg="kropotkini">kropotkini</tp:taxon-name-part></tp:taxon-name></italic> <bold>F</bold> <italic><tp:taxon-name><tp:taxon-name-part taxon-name-part-type="genus" reg="Bogcia">Bogcia</tp:taxon-name-part> <tp:taxon-name-part taxon-name-part-type="species" reg="disjuncta">disjuncta</tp:taxon-name-part></tp:taxon-name></italic>.</p></caption><graphic xmlns:xlink="http://www.w3.org/1999/xlink" xlink:href="zookeys-719-075-g001.jpg" position="float" orientation="portrait" xlink:type="simple" id="oo_172597.jpg"/></fig><fig id="F7" position="float" orientation="portrait"><label>Figure 7.</label><caption><p>
                <bold>A–B</bold> Tarsal claws of: <bold>A</bold> <italic><tp:taxon-name><tp:taxon-name-part taxon-name-part-type="genus" reg="Bogcia">Bogcia</tp:taxon-name-part> <tp:taxon-name-part taxon-name-part-type="species" reg="oaxacae">oaxacae</tp:taxon-name-part></tp:taxon-name></italic> <bold>B</bold> <italic><tp:taxon-name><tp:taxon-name-part taxon-name-part-type="genus" reg="Cymatodera">Cymatodera</tp:taxon-name-part> <tp:taxon-name-part taxon-name-part-type="species" reg="balteata">balteata</tp:taxon-name-part></tp:taxon-name></italic> <bold>C–D</bold> Pronotal structure of: <bold>C</bold> <italic><tp:taxon-name><tp:taxon-name-part taxon-name-part-type="genus" reg="Monophylla">Monophylla</tp:taxon-name-part> <tp:taxon-name-part taxon-name-part-type="species" reg="terminata">terminata</tp:taxon-name-part></tp:taxon-name></italic> <bold>D</bold> <italic><tp:taxon-name><tp:taxon-name-part taxon-name-part-type="genus" reg="Barrotillus">Barrotillus</tp:taxon-name-part> <tp:taxon-name-part taxon-name-part-type="species" reg="kropotkini">kropotkini</tp:taxon-name-part></tp:taxon-name></italic> <bold>E–F</bold> First and second visible ventrite of: <bold>E</bold> <italic><tp:taxon-name><tp:taxon-name-part taxon-name-part-type="genus" reg="Cymatodera">Cymatodera</tp:taxon-name-part> <tp:taxon-name-part taxon-name-part-type="species" reg="mitae">mitae</tp:taxon-name-part></tp:taxon-name></italic> (male), arrows indicate longitudinal carina <bold>F</bold> <italic><tp:taxon-name><tp:taxon-name-part taxon-name-part-type="genus" reg="Cymatodera">Cymatodera</tp:taxon-name-part> <tp:taxon-name-part taxon-name-part-type="species" reg="mitae">mitae</tp:taxon-name-part></tp:taxon-name></italic> (female) <bold>G</bold> Elytral ground of <italic><tp:taxon-name><tp:taxon-name-part taxon-name-part-type="genus" reg="Lecontella">Lecontella</tp:taxon-name-part> <tp:taxon-name-part taxon-name-part-type="species" reg="gnara">gnara</tp:taxon-name-part></tp:taxon-name></italic>.</p></caption><graphic xmlns:xlink="http://www.w3.org/1999/xlink" xlink:href="zookeys-719-075-g007.jpg" position="float" orientation="portrait" xlink:type="simple" id="oo_172604.jpg"/></fig><fig id="F8" position="float" orientation="portrait"><label>Figure 8.</label><caption><p>Antennae of: <bold>A</bold> <italic><tp:taxon-name><tp:taxon-name-part taxon-name-part-type="genus" reg="Araeodontia">Araeodontia</tp:taxon-name-part> <tp:taxon-name-part taxon-name-part-type="species" reg="peninsularis">peninsularis</tp:taxon-name-part></tp:taxon-name></italic> (male) <bold>B</bold> <italic><tp:taxon-name><tp:taxon-name-part taxon-name-part-type="genus" reg="Barrotillus">Barrotillus</tp:taxon-name-part> <tp:taxon-name-part taxon-name-part-type="species" reg="kropotkini">kropotkini</tp:taxon-name-part></tp:taxon-name></italic> (male) <bold>C</bold> <italic><tp:taxon-name><tp:taxon-name-part taxon-name-part-type="genus" reg="Bogcia">Bogcia</tp:taxon-name-part> <tp:taxon-name-part taxon-name-part-type="species" reg="oaxacae">oaxacae</tp:taxon-name-part></tp:taxon-name></italic> (male) <bold>D</bold> <italic><tp:taxon-name><tp:taxon-name-part taxon-name-part-type="genus" reg="Neocallotillus">Neocallotillus</tp:taxon-name-part> <tp:taxon-name-part taxon-name-part-type="species" reg="elegans">elegans</tp:taxon-name-part></tp:taxon-name></italic> (<italic><tp:taxon-name><tp:taxon-name-part taxon-name-part-type="genus" reg="Neocallotillus"/><tp:taxon-name-part taxon-name-part-type="species" reg="elegans">elegans</tp:taxon-name-part></tp:taxon-name></italic>) (male) <bold>E</bold> <italic><tp:taxon-name><tp:taxon-name-part taxon-name-part-type="genus" reg="Neocallotillus">Neocallotillus</tp:taxon-name-part> <tp:taxon-name-part taxon-name-part-type="species" reg="elegans">elegans</tp:taxon-name-part></tp:taxon-name></italic> (<italic>vafer</italic>) (male) <bold>F</bold> <italic><tp:taxon-name><tp:taxon-name-part taxon-name-part-type="genus" reg="Neocallotillus">Neocallotillus</tp:taxon-name-part> <tp:taxon-name-part taxon-name-part-type="species" reg="elegans">elegans</tp:taxon-name-part></tp:taxon-name></italic> (<italic><tp:taxon-name><tp:taxon-name-part taxon-name-part-type="genus" reg="Neocallotillus"/><tp:taxon-name-part taxon-name-part-type="species" reg="elegans">elegans</tp:taxon-name-part></tp:taxon-name></italic>) (female) <bold>G</bold> <italic><tp:taxon-name><tp:taxon-name-part taxon-name-part-type="genus" reg="Cylidrus">Cylidrus</tp:taxon-name-part> <tp:taxon-name-part taxon-name-part-type="species" reg="abdominalis">abdominalis</tp:taxon-name-part></tp:taxon-name></italic> (male).</p></caption><graphic xmlns:xlink="http://www.w3.org/1999/xlink" xlink:href="zookeys-719-075-g008.jpg" position="float" orientation="portrait" xlink:type="simple" id="oo_172605.jpg"/></fig><fig id="F16" position="float" orientation="portrait"><label>Figure 16.</label><caption><p>Pygidium of: <bold>A</bold> <italic><tp:taxon-name><tp:taxon-name-part taxon-name-part-type="genus" reg="Araeodontia">Araeodontia</tp:taxon-name-part> <tp:taxon-name-part taxon-name-part-type="species" reg="peninsularis">peninsularis</tp:taxon-name-part></tp:taxon-name></italic> dorsal (male) <bold>B</bold> <italic><tp:taxon-name><tp:taxon-name-part taxon-name-part-type="genus" reg="Araeodontia">Araeodontia</tp:taxon-name-part> <tp:taxon-name-part taxon-name-part-type="species" reg="peninsularis">peninsularis</tp:taxon-name-part></tp:taxon-name></italic> ventral (male) <bold>C</bold> <italic><tp:taxon-name><tp:taxon-name-part taxon-name-part-type="genus" reg="Araeodontia">Araeodontia</tp:taxon-name-part> <tp:taxon-name-part taxon-name-part-type="species" reg="peninsularis">peninsularis</tp:taxon-name-part></tp:taxon-name></italic> dorsal (female) <bold>D</bold> <italic><tp:taxon-name><tp:taxon-name-part taxon-name-part-type="genus" reg="Araeodontia">Araeodontia</tp:taxon-name-part> <tp:taxon-name-part taxon-name-part-type="species" reg="peninsularis">peninsularis</tp:taxon-name-part></tp:taxon-name></italic> ventral (female) <bold>E</bold> <italic><tp:taxon-name><tp:taxon-name-part taxon-name-part-type="genus" reg="Bogcia">Bogcia</tp:taxon-name-part> <tp:taxon-name-part taxon-name-part-type="species" reg="disjuncta">disjuncta</tp:taxon-name-part></tp:taxon-name></italic> dorsal (male) <bold>F</bold> <italic><tp:taxon-name><tp:taxon-name-part taxon-name-part-type="genus" reg="Bogcia">Bogcia</tp:taxon-name-part> <tp:taxon-name-part taxon-name-part-type="species" reg="disjuncta">disjuncta</tp:taxon-name-part></tp:taxon-name></italic> ventral (male) <bold>G</bold> <italic><tp:taxon-name><tp:taxon-name-part taxon-name-part-type="genus" reg="Neocallotillus">Neocallotillus</tp:taxon-name-part> <tp:taxon-name-part taxon-name-part-type="species" reg="elegans">elegans</tp:taxon-name-part></tp:taxon-name></italic> (<italic><tp:taxon-name><tp:taxon-name-part taxon-name-part-type="genus" reg="Neocallotillus"/><tp:taxon-name-part taxon-name-part-type="species" reg="elegans">elegans</tp:taxon-name-part></tp:taxon-name></italic>) dorsal (male) <bold>H</bold> <italic><tp:taxon-name><tp:taxon-name-part taxon-name-part-type="genus" reg="Neocallotillus">Neocallotillus</tp:taxon-name-part> <tp:taxon-name-part taxon-name-part-type="species" reg="elegans">elegans</tp:taxon-name-part></tp:taxon-name></italic> (<italic><tp:taxon-name><tp:taxon-name-part taxon-name-part-type="genus" reg="Neocallotillus"/><tp:taxon-name-part taxon-name-part-type="species" reg="elegans">elegans</tp:taxon-name-part></tp:taxon-name></italic>) ventral (male) <bold>I</bold> <italic><tp:taxon-name><tp:taxon-name-part taxon-name-part-type="genus" reg="Neocallotillus">Neocallotillus</tp:taxon-name-part> <tp:taxon-name-part taxon-name-part-type="species" reg="elegans">elegans</tp:taxon-name-part></tp:taxon-name></italic> (<italic><tp:taxon-name><tp:taxon-name-part taxon-name-part-type="genus" reg="Neocallotillus"/><tp:taxon-name-part taxon-name-part-type="species" reg="elegans">elegans</tp:taxon-name-part></tp:taxon-name></italic>) dorsal (female) <bold>J</bold> <italic><tp:taxon-name><tp:taxon-name-part taxon-name-part-type="genus" reg="Neocallotillus">Neocallotillus</tp:taxon-name-part> <tp:taxon-name-part taxon-name-part-type="species" reg="elegans">elegans</tp:taxon-name-part></tp:taxon-name></italic> (<italic><tp:taxon-name><tp:taxon-name-part taxon-name-part-type="genus" reg="Neocallotillus"/><tp:taxon-name-part taxon-name-part-type="species" reg="elegans">elegans</tp:taxon-name-part></tp:taxon-name></italic>) ventral (female) <bold>K</bold> <italic><tp:taxon-name><tp:taxon-name-part taxon-name-part-type="genus" reg="Neocallotillus">Neocallotillus</tp:taxon-name-part> <tp:taxon-name-part taxon-name-part-type="species" reg="elegans">elegans</tp:taxon-name-part></tp:taxon-name></italic> (<italic>vafer</italic>) dorsal (male) <bold>L</bold> <italic><tp:taxon-name><tp:taxon-name-part taxon-name-part-type="genus" reg="Neocallotillus">Neocallotillus</tp:taxon-name-part> <tp:taxon-name-part taxon-name-part-type="species" reg="elegans">elegans</tp:taxon-name-part></tp:taxon-name></italic> (<italic>vafer</italic>) ventral (male).</p></caption><graphic xmlns:xlink="http://www.w3.org/1999/xlink" xlink:href="zookeys-719-075-g016.jpg" position="float" orientation="portrait" xlink:type="simple" id="oo_172615.jpg"/></fig><fig id="F18" position="float" orientation="portrait"><label>Figure 18.</label><caption><p>Male genitalia of: <bold>A</bold> <italic><tp:taxon-name><tp:taxon-name-part taxon-name-part-type="genus" reg="Araeodontia">Araeodontia</tp:taxon-name-part> <tp:taxon-name-part taxon-name-part-type="species" reg="isabellae">isabellae</tp:taxon-name-part></tp:taxon-name></italic> <bold>B</bold> <italic><tp:taxon-name><tp:taxon-name-part taxon-name-part-type="genus" reg="Araeodontia">Araeodontia</tp:taxon-name-part> <tp:taxon-name-part taxon-name-part-type="species" reg="marginalis">marginalis</tp:taxon-name-part></tp:taxon-name></italic> <bold>C</bold> <italic><tp:taxon-name><tp:taxon-name-part taxon-name-part-type="genus" reg="Araeodontia">Araeodontia</tp:taxon-name-part> <tp:taxon-name-part taxon-name-part-type="species" reg="peninsularis">peninsularis</tp:taxon-name-part></tp:taxon-name></italic> <bold>D</bold> <italic><tp:taxon-name><tp:taxon-name-part taxon-name-part-type="genus" reg="Bogcia">Bogcia</tp:taxon-name-part> <tp:taxon-name-part taxon-name-part-type="species" reg="disjuncta">disjuncta</tp:taxon-name-part></tp:taxon-name></italic> <bold>E</bold> <italic><tp:taxon-name><tp:taxon-name-part taxon-name-part-type="genus" reg="Bogcia">Bogcia</tp:taxon-name-part> <tp:taxon-name-part taxon-name-part-type="species" reg="oaxacae">oaxacae</tp:taxon-name-part></tp:taxon-name></italic> syn. n.</p></caption><graphic xmlns:xlink="http://www.w3.org/1999/xlink" xlink:href="zookeys-719-075-g018.jpg" position="float" orientation="portrait" xlink:type="simple" id="oo_172617.jpg"/></fig><fig id="F4" position="float" orientation="portrait"><label>Figure 4.</label><caption><p>Habitus of: <bold>A</bold> <italic><tp:taxon-name><tp:taxon-name-part taxon-name-part-type="genus" reg="Lecontella">Lecontella</tp:taxon-name-part> <tp:taxon-name-part taxon-name-part-type="species" reg="striatopunctata">striatopunctata</tp:taxon-name-part></tp:taxon-name></italic> comb. n. <bold>B</bold> <italic><tp:taxon-name><tp:taxon-name-part taxon-name-part-type="genus" reg="Monophylla">Monophylla</tp:taxon-name-part> <tp:taxon-name-part taxon-name-part-type="species" reg="californica">californica</tp:taxon-name-part></tp:taxon-name></italic> <bold>C</bold> <italic><tp:taxon-name><tp:taxon-name-part taxon-name-part-type="genus" reg="Monophylla">Monophylla</tp:taxon-name-part> <tp:taxon-name-part taxon-name-part-type="species" reg="pallipes">pallipes</tp:taxon-name-part></tp:taxon-name></italic> <bold>D</bold> <italic><tp:taxon-name><tp:taxon-name-part taxon-name-part-type="genus" reg="Monophylla">Monophylla</tp:taxon-name-part> <tp:taxon-name-part taxon-name-part-type="species" reg="terminata">terminata</tp:taxon-name-part></tp:taxon-name></italic> <bold>E</bold> <italic><tp:taxon-name><tp:taxon-name-part taxon-name-part-type="genus" reg="Teloclerus">Teloclerus</tp:taxon-name-part> <tp:taxon-name-part taxon-name-part-type="species" reg="compresicornis">compresicornis</tp:taxon-name-part></tp:taxon-name></italic> <bold>F</bold> <italic><tp:taxon-name><tp:taxon-name-part taxon-name-part-type="genus" reg="Cymatodera">Cymatodera</tp:taxon-name-part> <tp:taxon-name-part taxon-name-part-type="species" reg="bogcioides">bogcioides</tp:taxon-name-part></tp:taxon-name></italic>.</p></caption><graphic xmlns:xlink="http://www.w3.org/1999/xlink" xlink:href="zookeys-719-075-g004.jpg" position="float" orientation="portrait" xlink:type="simple" id="oo_172601.jpg"/></fig></tp:treatment-sec><ref-list><ref id="B68"><mixed-citation xmlns:xlink="http://www.w3.org/1999/xlink" xlink:type="simple">
          <person-group><name name-style="western"><surname>Wolcott</surname><given-names>AB</given-names></name></person-group> (<year>1909</year>) <article-title>The <tp:taxon-name><tp:taxon-name-part taxon-name-part-type="family">Cleridae</tp:taxon-name-part></tp:taxon-name> of the Public Museum of Milwaukee.</article-title> <source>Bulletin of the Wisconsin Natural History Society</source> <volume>7</volume>(<issue>3–4</issue>): <fpage>93</fpage>–<lpage>102</lpage>.</mixed-citation></ref><ref id="B71"><mixed-citation xmlns:xlink="http://www.w3.org/1999/xlink" xlink:type="simple">
          <person-group><name name-style="western"><surname>Wolcott</surname><given-names>AB</given-names></name></person-group> (<year>1921</year>) <article-title>North American Predaceous beetles of the tribe <tp:taxon-name><tp:taxon-name-part taxon-name-part-type="tribe">Tillini</tp:taxon-name-part></tp:taxon-name> in the United States National Museum.</article-title> <source>Proceedings of the United States National Museum</source> <volume>59</volume>: <fpage>269</fpage>–<lpage>290</lpage>. <ext-link xlink:type="simple" ext-link-type="doi" xlink:href="10.5479/si.00963801.59-2370.269">https://doi.org/10.5479/si.00963801.59-2370.269</ext-link></mixed-citation></ref><ref id="B50"><mixed-citation xmlns:xlink="http://www.w3.org/1999/xlink" xlink:type="simple">
          <person-group><name name-style="western"><surname>Rifkind</surname><given-names>J</given-names></name></person-group> (<year>1993b</year>) <article-title>A new species of <italic><tp:taxon-name><tp:taxon-name-part taxon-name-part-type="genus">Cymatodera</tp:taxon-name-part></tp:taxon-name></italic> from Oaxaca, Mexico (<tp:taxon-name><tp:taxon-name-part taxon-name-part-type="order">Coleoptera</tp:taxon-name-part></tp:taxon-name>: <tp:taxon-name><tp:taxon-name-part taxon-name-part-type="family">Cleridae</tp:taxon-name-part></tp:taxon-name>).</article-title> <source>The Coleopterists Bulletin</source> <volume>47</volume>(<issue>1</issue>): <fpage>83</fpage>–<lpage>88</lpage>.</mixed-citation></ref><ref id="B39"><mixed-citation xmlns:xlink="http://www.w3.org/1999/xlink" xlink:type="simple">
          <person-group><name name-style="western"><surname>Leavengood</surname><given-names>JM</given-names></name></person-group> (<year>2008</year>) <article-title><italic><tp:taxon-name><tp:taxon-name-part taxon-name-part-type="genus">Enoclerus</tp:taxon-name-part> <tp:taxon-name-part taxon-name-part-type="species">knabi</tp:taxon-name-part></tp:taxon-name></italic> (Wolcott), a junior synonym of <italic><tp:taxon-name><tp:taxon-name-part taxon-name-part-type="genus">Enoclerus</tp:taxon-name-part> <tp:taxon-name-part taxon-name-part-type="species">ichneumoneous</tp:taxon-name-part></tp:taxon-name></italic> (Fabricius) (<tp:taxon-name><tp:taxon-name-part taxon-name-part-type="order">Coleoptera</tp:taxon-name-part></tp:taxon-name>: <tp:taxon-name><tp:taxon-name-part taxon-name-part-type="family">Cleridae</tp:taxon-name-part></tp:taxon-name>).</article-title> <source><tp:taxon-name><tp:taxon-name-part taxon-name-part-type="class">Insecta</tp:taxon-name-part></tp:taxon-name> Mundi</source> <volume>289</volume>(<issue>57</issue>): <fpage>1</fpage>–<lpage>2</lpage>.</mixed-citation></ref><ref id="B54"><mixed-citation xmlns:xlink="http://www.w3.org/1999/xlink" xlink:type="simple">
          <person-group><name name-style="western"><surname>Rifkind</surname><given-names>J</given-names></name><name name-style="western"><surname>Toledo</surname><given-names>VH</given-names></name><name name-style="western"><surname>Corona</surname><given-names>AM</given-names></name></person-group> (<year>2010</year>) <article-title>New species of <tp:taxon-name><tp:taxon-name-part taxon-name-part-type="family">Cleridae</tp:taxon-name-part></tp:taxon-name> (<tp:taxon-name><tp:taxon-name-part taxon-name-part-type="order">Coleoptera</tp:taxon-name-part></tp:taxon-name>) from Morelos, Mexico.</article-title> <source>Zootaxa</source> <volume>2659</volume>: <fpage>53</fpage>–<lpage>59</lpage>.</mixed-citation></ref><ref id="B11"><mixed-citation xmlns:xlink="http://www.w3.org/1999/xlink" xlink:type="simple">
          <person-group><name name-style="western"><surname>Burke</surname><given-names>AF</given-names></name></person-group> (<year>2013</year>) <article-title>Six new species of <italic><tp:taxon-name><tp:taxon-name-part taxon-name-part-type="genus">Cymatodera</tp:taxon-name-part></tp:taxon-name></italic> from Mexico and Central America and the retention of <italic><tp:taxon-name><tp:taxon-name-part taxon-name-part-type="genus">Cymatodera</tp:taxon-name-part> <tp:taxon-name-part taxon-name-part-type="species">obliquefasciata</tp:taxon-name-part></tp:taxon-name></italic> as a valid name (<tp:taxon-name><tp:taxon-name-part taxon-name-part-type="family">Cleridae</tp:taxon-name-part></tp:taxon-name>, <tp:taxon-name><tp:taxon-name-part taxon-name-part-type="subfamily">Tillinae</tp:taxon-name-part></tp:taxon-name>).</article-title> <source>ZooKeys</source> <volume>299</volume>: <fpage>49</fpage>–<lpage>75</lpage>. <ext-link xlink:type="simple" ext-link-type="doi" xlink:href="10.3897/zookeys.299.4359">https://doi.org/10.3897/zookeys.299.4359</ext-link></mixed-citation></ref><ref id="B13"><mixed-citation xmlns:xlink="http://www.w3.org/1999/xlink" xlink:type="simple">
          <person-group><name name-style="western"><surname>Burke</surname><given-names>AF</given-names></name><name name-style="western"><surname>Zolnerowich</surname><given-names>G</given-names></name></person-group> (<year>2014</year>) <article-title><italic><tp:taxon-name><tp:taxon-name-part taxon-name-part-type="genus">Cymatodera</tp:taxon-name-part> <tp:taxon-name-part taxon-name-part-type="species">ochlera</tp:taxon-name-part></tp:taxon-name></italic> Barr, a junior synonym of <italic><tp:taxon-name><tp:taxon-name-part taxon-name-part-type="genus">Cymatodera</tp:taxon-name-part> <tp:taxon-name-part taxon-name-part-type="species">wolcotti</tp:taxon-name-part></tp:taxon-name></italic> Barr, with a comparison to similar species (<tp:taxon-name><tp:taxon-name-part taxon-name-part-type="order">Coleoptera</tp:taxon-name-part></tp:taxon-name>: <tp:taxon-name><tp:taxon-name-part taxon-name-part-type="family">Cleridae</tp:taxon-name-part></tp:taxon-name>).</article-title> <source>Zootaxa</source> <volume>3847</volume>(<issue>3</issue>): <fpage>423</fpage>–<lpage>430</lpage>. <ext-link xlink:type="simple" ext-link-type="doi" xlink:href="10.11646/zootaxa.3847.3.6">https://doi.org/10.11646/zootaxa.3847.3.6</ext-link></mixed-citation></ref><ref id="B10"><mixed-citation xmlns:xlink="http://www.w3.org/1999/xlink" xlink:type="simple">
          <person-group><name name-style="western"><surname>Barr</surname><given-names>WF</given-names></name></person-group> (<year>1978</year>) <article-title>Taxonomy of the new clerid genus <italic><tp:taxon-name><tp:taxon-name-part taxon-name-part-type="genus">Bogcia</tp:taxon-name-part></tp:taxon-name></italic> from Mexico.</article-title> <source>The Pan-Pacific Entomologist</source> <volume>54</volume>: <fpage>87</fpage>–<lpage>291</lpage>.</mixed-citation></ref></ref-list></tp:taxon-treatment>
