# Supplementary material for: A taxonomic revision of the subfamily Tillinae Leach sensu lato (Coleoptera, Cleridae) in the New World
Source: Zookeys. 2017 Dec 7;(179):75–157. doi: 10.3897/zookeys.179.21253 (PMC5740450; doi:10.3897/zookeys.179.21253)
Supplement: XML Treatment for Bostrichoclerus [file zookeys.179.21253-treatment12.xml]

<!DOCTYPE tp:taxon-treatment
  PUBLIC "-//TaxonX//DTD Taxonomic Treatment Publishing DTD v0 20100105//EN" "tax-treatment-NSO.dtd">
<tp:taxon-treatment xmlns:tp="http://www.plazi.org/taxpub"><tp:treatment-meta><kwd-group><label>Taxon classification</label><kwd><named-content xmlns:xlink="http://www.w3.org/1999/xlink" content-type="kingdom">Animalia</named-content></kwd><kwd><named-content xmlns:xlink="http://www.w3.org/1999/xlink" content-type="order">Coleoptera</named-content></kwd><kwd><named-content xmlns:xlink="http://www.w3.org/1999/xlink" content-type="family">Cleridae</named-content></kwd></kwd-group><mixed-citation publication-type="journal"><person-group><name><surname>Burke</surname><given-names>Alan</given-names></name><name><surname>Zolnerowich</surname><given-names>Gregory</given-names></name></person-group><article-title>A taxonomic revision of the subfamily <tp:taxon-name><tp:taxon-name-part taxon-name-part-type="subfamily">Tillinae</tp:taxon-name-part></tp:taxon-name> Leach <italic>sensu lato</italic> (<tp:taxon-name><tp:taxon-name-part taxon-name-part-type="order">Coleoptera</tp:taxon-name-part></tp:taxon-name>, <tp:taxon-name><tp:taxon-name-part taxon-name-part-type="family">Cleridae</tp:taxon-name-part></tp:taxon-name>) in the New World</article-title><source>Zookeys</source><day>7</day><month>12</month><year>2017</year><volume>2017</volume><issue>179</issue><fpage>75</fpage><lpage>157</lpage><pub-id pub-id-type="doi">10.3897/zookeys.179.21253</pub-id></mixed-citation></tp:treatment-meta><tp:nomenclature><tp:taxon-name>
            <tp:taxon-name-part taxon-name-part-type="genus" reg="Bostrichoclerus">Bostrichoclerus</tp:taxon-name-part>
          </tp:taxon-name><tp:taxon-authority>Van Dyke, 1938</tp:taxon-authority></tp:nomenclature><tp:treatment-sec sec-type="type species" id="SECID0EDZAI"><title>Type species.</title><p>
            <italic><tp:taxon-name><tp:taxon-name-part taxon-name-part-type="genus" reg="Bostrichoclerus">Bostrichoclerus</tp:taxon-name-part> <tp:taxon-name-part taxon-name-part-type="species" reg="bicornis">bicornis</tp:taxon-name-part></tp:taxon-name></italic> Van Dyke, 1938, original designation (monotypy).</p></tp:treatment-sec><tp:treatment-sec sec-type="distribution" id="SECID0EUZAI"><title>Distribution.</title><p>Shown in Fig. <xref ref-type="fig" rid="F21">21E</xref>.</p></tp:treatment-sec><tp:treatment-sec sec-type="type locality" id="SECID0E5ZAI"><title>Type locality.</title><p>Palm Cañon, Angel de la Guardia, Golf of California, Mexico. Type depository: California Academy of Sciences (CASC).</p></tp:treatment-sec><tp:treatment-sec sec-type="distribution" id="SECID0ED1AI"><title>Distribution.</title><p>USA: CA; Mexico: Baja California.</p><p>Due to the rarity of the species, this unusual clerid was not examined in this revisionary work; however, in order to complement the revision of the <tp:taxon-name><tp:taxon-name-part taxon-name-part-type="subfamily">Tillinae</tp:taxon-name-part></tp:taxon-name> in the New World, the descriptive work of <xref ref-type="bibr" rid="B66">Van Dyke (1938)</xref> is given here.</p></tp:treatment-sec><tp:treatment-sec sec-type="Differential diagnosis" id="SECID0ET1AI"><p><bold>Differential diagnosis.</bold> The species is most similar to <italic><tp:taxon-name><tp:taxon-name-part taxon-name-part-type="genus" reg="Cymatodera">Cymatodera</tp:taxon-name-part></tp:taxon-name></italic>. It, however, does not look like any species of the latter genus, but at first sight rather like a large species of the genus <italic><tp:taxon-name><tp:taxon-name-part taxon-name-part-type="genus" reg="Polycaon">Polycaon</tp:taxon-name-part></tp:taxon-name></italic> of the family <tp:taxon-name><tp:taxon-name-part taxon-name-part-type="family">Bostrichidae</tp:taxon-name-part></tp:taxon-name>, also because of its size and general appearance somewhat suggests <italic><tp:taxon-name><tp:taxon-name-part taxon-name-part-type="genus" reg="Natalis">Natalis</tp:taxon-name-part></tp:taxon-name></italic> [<tp:taxon-name><tp:taxon-name-part taxon-name-part-type="family">Cleridae</tp:taxon-name-part></tp:taxon-name>: <tp:taxon-name><tp:taxon-name-part taxon-name-part-type="subfamily">Clerinae</tp:taxon-name-part></tp:taxon-name>]. Its distinctive peculiarities are the prominent horns, the type of antennae and the glabrous elytra.</p></tp:treatment-sec><tp:treatment-sec sec-type="description" id="SECID0E42AI"><p><bold>Description.</bold> Large, elongate, very finely and sparsely pilose. Head large; eyes large, transverse, coarsely granular, feebly emarginate in front, and very prominent; antennae long, 11 segmented, scape robust, segments 2-5 about twice as long as broad, feebly clavate and quite glabrous, a few stiff hairs only being evident, segments 6-10 moderately serrate, eleventh fusiform, the free angles of 6-8 densely clothed with fine silky pile and the three following segments completely clothed; a prominent horn, laterally compressed and bifid at apex, arising from in front of each eye and just within the insertion antennae giving the latter the appearance of arising from their base; mandibles robust; maxillary palpi four segmented, labial palpi three segmented, the terminal segments of both sets securiform, that of the labial palpi the larger, and almost an equilateral triangle. Prothorax robust, somewhat longer than broad, broadly constricted at sides in front of middle and narrowed posteriorly, basal margin a complete and well defined bead; coxal cavities rounded and narrowly opened behind. Elytra almost 3× as broad as prothorax, two and a half times as long as broad. Finely, densely and irregularly punctured and without striae except for fine sutural striae close to the suture and extending from about the middle almost to the <!--PageBreak-->apex. Anterior coxae conical, very narrowly separated, trochantine not visible; middle coxae somewhat conical well separated and with evident trochantine; hind coxae transverse. Abdomen with five free ventral segments. Legs long and slender; tibiae with short terminal spurs; tarsal segments all well developed, flattened dorsally, 1-4 broad yet longer than broad, with usual membranous appendages and densely papillose beneath, the fifth with sides somewhat papillose; claws simple.</p><p>
            <bold><italic><tp:taxon-name><tp:taxon-name-part taxon-name-part-type="genus" reg="Bostrichoclerus">Bostrichoclerus</tp:taxon-name-part> <tp:taxon-name-part taxon-name-part-type="species" reg="bicornis">bicornis</tp:taxon-name-part></tp:taxon-name></italic></bold> Van Dyke, 1938.</p></tp:treatment-sec><tp:treatment-sec sec-type="description" id="SECID0EV3AI"><p><bold>Description.</bold> Holotype: unique from Palm Cañon, Angel de La Guardia Island, Gulf of California, collected May 3, 1921, by J. C. Chamberlin, from beneath bark. Moderately large, dark brown and somewhat shining. Head flattened in front, densely punctured above, smooth and sparsely punctured anteriorly, with a faint medial, longitudinal impression on front and sparsely pilose. Prothorax about a sixth longer than broad, base lobed at middle and sinuate each side, apex broadly arcuate and overhanging, disk irregularly punctured, more closely and deeply so in front and with short, reclinate hairs widely scattered about, and broadly and feebly impressed at middle. Scutellum semicircular, densely punctured, rugose and concave. Elytra convex, with pronounced though well rounded humeri, sides almost parallel and disc somewhat dull as the result of the dense punctations and fine rugoseness. Beneath somewhat shining, densely punctured anteriorly and sparely behind. Legs with apices of tibiae beneath and undersurfaces of the tarsal segments from 1-4 densely clothed with short, silky, orange pile. Length 20 mm. with head flexed, breadth 6.5 mm.</p></tp:treatment-sec><tp:treatment-sec sec-type="remarks" id="SECID0E13AI"><title>Remarks.</title><p>
            <italic><tp:taxon-name><tp:taxon-name-part taxon-name-part-type="genus" reg="Bostrichoclerus">Bostrichoclerus</tp:taxon-name-part></tp:taxon-name></italic> is remarkably different from other tillinid species in the New World. <xref ref-type="bibr" rid="B66">Van Dyke (1938)</xref> indicated that, based on the coarsely faceted structure of the eyes, the genus should be placed within <tp:taxon-name><tp:taxon-name-part taxon-name-part-type="subfamily">Tillinae</tp:taxon-name-part></tp:taxon-name>. He thought <italic><tp:taxon-name><tp:taxon-name-part taxon-name-part-type="genus" reg="Bostrichoclerus">Bostrichoclerus</tp:taxon-name-part></tp:taxon-name></italic> was closely related to <italic><tp:taxon-name><tp:taxon-name-part taxon-name-part-type="genus" reg="Cymatodera">Cymatodera</tp:taxon-name-part></tp:taxon-name></italic>, but <italic><tp:taxon-name><tp:taxon-name-part taxon-name-part-type="genus" reg="Bostrichoclerus">Bostrichoclerus</tp:taxon-name-part></tp:taxon-name></italic> is very different from all known forms of <italic><tp:taxon-name><tp:taxon-name-part taxon-name-part-type="genus" reg="Cymatodera">Cymatodera</tp:taxon-name-part></tp:taxon-name></italic>. According to Van Dyke, <italic><tp:taxon-name><tp:taxon-name-part taxon-name-part-type="genus" reg="Bostrichoclerus">Bostrichoclerus</tp:taxon-name-part> <tp:taxon-name-part taxon-name-part-type="species" reg="bicornis">bicornis</tp:taxon-name-part></tp:taxon-name></italic> is easily identified based on the prominent frontal horns, the shape of the antennae, and the completely glabrous elytral disc. <italic><tp:taxon-name><tp:taxon-name-part taxon-name-part-type="genus" reg="Bostrichoclerus">Bostrichoclerus</tp:taxon-name-part> <tp:taxon-name-part taxon-name-part-type="species" reg="bicornis">bicornis</tp:taxon-name-part></tp:taxon-name></italic> was described based on single specimen collected in Isla Angel de la Guardia in the Golf of California, Baja California, Mexico. Later on, a second specimen was collected in southern California (<xref ref-type="bibr" rid="B6">Barr 1957</xref>). Material of this species has not been collected since.</p></tp:treatment-sec><tp:treatment-sec><!--Section generated to contain objects referenced in tp:taxon-treatment.--><fig id="F21" position="float" orientation="portrait"><label>Figure 21.</label><caption><p>Distribution in the New World of: <bold>A</bold> <tp:taxon-name><tp:taxon-name-part taxon-name-part-type="subfamily">Tillinae</tp:taxon-name-part></tp:taxon-name> Leach <bold>B</bold> <italic><tp:taxon-name><tp:taxon-name-part taxon-name-part-type="genus" reg="Araeodontia">Araeodontia</tp:taxon-name-part></tp:taxon-name></italic> Barr <bold>C</bold> <italic><tp:taxon-name><tp:taxon-name-part taxon-name-part-type="genus" reg="Barrotillus">Barrotillus</tp:taxon-name-part></tp:taxon-name></italic> Rifkind <bold>D</bold> <italic><tp:taxon-name><tp:taxon-name-part taxon-name-part-type="genus" reg="Bogcia">Bogcia</tp:taxon-name-part></tp:taxon-name></italic> Barr <bold>E</bold> <italic><tp:taxon-name><tp:taxon-name-part taxon-name-part-type="genus" reg="Bostrichoclerus">Bostrichoclerus</tp:taxon-name-part></tp:taxon-name></italic> Van Dyke <bold>F</bold> <italic><tp:taxon-name><tp:taxon-name-part taxon-name-part-type="genus" reg="Callotillus">Callotillus</tp:taxon-name-part></tp:taxon-name></italic> Wolcott <bold>G</bold> <italic><tp:taxon-name><tp:taxon-name-part taxon-name-part-type="genus" reg="Cymatodera">Cymatodera</tp:taxon-name-part></tp:taxon-name></italic> Gray (not treated here) <bold>H</bold> <italic><tp:taxon-name><tp:taxon-name-part taxon-name-part-type="genus" reg="Cymatoderella">Cymatoderella</tp:taxon-name-part></tp:taxon-name></italic> Barr <bold>I</bold> <italic><tp:taxon-name><tp:taxon-name-part taxon-name-part-type="genus" reg="Lecontella">Lecontella</tp:taxon-name-part></tp:taxon-name></italic> Wolcott &amp; Chapin <bold>J</bold> <italic><tp:taxon-name><tp:taxon-name-part taxon-name-part-type="genus" reg="Monophylla">Monophylla</tp:taxon-name-part></tp:taxon-name></italic> Spinola <bold>K</bold> <italic><tp:taxon-name><tp:taxon-name-part taxon-name-part-type="genus" reg="Onychotillus">Onychotillus</tp:taxon-name-part></tp:taxon-name></italic> Chapin <bold>L</bold> <italic><tp:taxon-name><tp:taxon-name-part taxon-name-part-type="genus" reg="Neocallotillus">Neocallotillus</tp:taxon-name-part></tp:taxon-name></italic> Burke.</p></caption><graphic xmlns:xlink="http://www.w3.org/1999/xlink" xlink:href="zookeys-719-075-g021.jpg" position="float" orientation="portrait" xlink:type="simple" id="oo_172620.jpg"/></fig></tp:treatment-sec><ref-list><ref id="B66"><mixed-citation xmlns:xlink="http://www.w3.org/1999/xlink" xlink:type="simple">
          <person-group><name name-style="western"><surname>Van Dyke</surname><given-names>E</given-names></name></person-group> (<year>1938</year>) <article-title>New species of the Pacific coast <tp:taxon-name><tp:taxon-name-part taxon-name-part-type="order">Coleoptera</tp:taxon-name-part></tp:taxon-name>.</article-title> <source>Entomological News of the Natural History Museum of Chicago</source> <volume>49</volume>: <fpage>189</fpage>–<lpage>195</lpage>.</mixed-citation></ref><ref id="B6"><mixed-citation xmlns:xlink="http://www.w3.org/1999/xlink" xlink:type="simple">
          <person-group><name name-style="western"><surname>Barr</surname><given-names>WF</given-names></name></person-group> (<year>1957</year>) <article-title>On the distribution of <italic><tp:taxon-name><tp:taxon-name-part taxon-name-part-type="genus">Bostrichoclerus</tp:taxon-name-part> <tp:taxon-name-part taxon-name-part-type="species">bicornis</tp:taxon-name-part></tp:taxon-name></italic> Van Dyke.</article-title> <source>The Pan-Pacific Entomologist</source> <volume>32</volume>(<issue>2</issue>): <fpage>95</fpage>–<lpage>96</lpage>.</mixed-citation></ref></ref-list></tp:taxon-treatment>
