# Supplementary material for: A taxonomic revision of the subfamily Tillinae Leach sensu lato (Coleoptera, Cleridae) in the New World
Source: Zookeys. 2017 Dec 7;(179):75–157. doi: 10.3897/zookeys.179.21253 (PMC5740450; doi:10.3897/zookeys.179.21253)
Supplement: XML Treatment for Cylidrus abdominalis [file zookeys.179.21253-treatment14.xml]

<!DOCTYPE tp:taxon-treatment
  PUBLIC "-//TaxonX//DTD Taxonomic Treatment Publishing DTD v0 20100105//EN" "tax-treatment-NSO.dtd">
<tp:taxon-treatment xmlns:tp="http://www.plazi.org/taxpub"><tp:treatment-meta><kwd-group><label>Taxon classification</label><kwd><named-content xmlns:xlink="http://www.w3.org/1999/xlink" content-type="kingdom">Animalia</named-content></kwd><kwd><named-content xmlns:xlink="http://www.w3.org/1999/xlink" content-type="order">Coleoptera</named-content></kwd><kwd><named-content xmlns:xlink="http://www.w3.org/1999/xlink" content-type="family">Cleridae</named-content></kwd></kwd-group><mixed-citation publication-type="journal"><person-group><name><surname>Burke</surname><given-names>Alan</given-names></name><name><surname>Zolnerowich</surname><given-names>Gregory</given-names></name></person-group><article-title>A taxonomic revision of the subfamily <tp:taxon-name><tp:taxon-name-part taxon-name-part-type="subfamily">Tillinae</tp:taxon-name-part></tp:taxon-name> Leach <italic>sensu lato</italic> (<tp:taxon-name><tp:taxon-name-part taxon-name-part-type="order">Coleoptera</tp:taxon-name-part></tp:taxon-name>, <tp:taxon-name><tp:taxon-name-part taxon-name-part-type="family">Cleridae</tp:taxon-name-part></tp:taxon-name>) in the New World</article-title><source>Zookeys</source><day>7</day><month>12</month><year>2017</year><volume>2017</volume><issue>179</issue><fpage>75</fpage><lpage>157</lpage><pub-id pub-id-type="doi">10.3897/zookeys.179.21253</pub-id></mixed-citation></tp:treatment-meta><tp:nomenclature><tp:taxon-name>
            <tp:taxon-name-part taxon-name-part-type="genus" reg="Cylidrus">Cylidrus</tp:taxon-name-part>
            <tp:taxon-name-part taxon-name-part-type="species" reg="abdominalis">abdominalis</tp:taxon-name-part>
          </tp:taxon-name><tp:taxon-authority>Klug, 1842</tp:taxon-authority><xref ref-type="fig" rid="F3">Fig. 3A</xref></tp:nomenclature><tp:treatment-sec sec-type="Synonyms" id="SECID0E4DBI"><title>Synonyms.</title><p>
            <tp:taxon-name><tp:taxon-name-part taxon-name-part-type="genus" reg="Cylidrus">Cylidrus</tp:taxon-name-part> <tp:taxon-name-part taxon-name-part-type="species" reg="fasciatus">fasciatus</tp:taxon-name-part> <tp:taxon-name-part taxon-name-part-type="infraspecific-rank">var.</tp:taxon-name-part> <tp:taxon-name-part taxon-name-part-type="variety" reg="spinolai">spinolai</tp:taxon-name-part></tp:taxon-name> Schenkling, Clerites II, 1910, p. 122.</p></tp:treatment-sec><tp:treatment-sec sec-type="type locality" id="SECID0EUEBI"><title>Type locality.</title><p>Santa Catarina, Brazil. Type depository: Germany, Berlin, Museum für Naturkunde der Humboldt-Universität (<abbrev xmlns:xlink="http://www.w3.org/1999/xlink" content-type="institution" xlink:title="Museum für Naturkunde der Humboldt-Universität, Berlin, Germany" id="ABBRID0E1EBI" xlink:type="simple">ZMHB</abbrev>).</p></tp:treatment-sec><tp:treatment-sec sec-type="distribution" id="SECID0E6EBI"><title>Distribution.</title><p>States of Espirito Santo, Mato Grosso do Sul, and Santa Catarina, Brazil.</p></tp:treatment-sec><tp:treatment-sec sec-type="Differential diagnosis" id="SECID0EEFBI"><title>Differential diagnosis.</title><p>
            <italic><tp:taxon-name><tp:taxon-name-part taxon-name-part-type="genus" reg="Cylidrus">Cylidrus</tp:taxon-name-part> <tp:taxon-name-part taxon-name-part-type="species" reg="abdominalis">abdominalis</tp:taxon-name-part></tp:taxon-name></italic> is most similar to <italic><tp:taxon-name><tp:taxon-name-part taxon-name-part-type="genus" reg="Cylidrus">Cylidrus</tp:taxon-name-part> <tp:taxon-name-part taxon-name-part-type="species" reg="fasciatus">fasciatus</tp:taxon-name-part></tp:taxon-name></italic> Laporte, a species inhabiting central and southern Africa. <xref ref-type="bibr" rid="B30">Gorham (1876)</xref> indicated that <italic><tp:taxon-name><tp:taxon-name-part taxon-name-part-type="genus" reg="Cylidrus">C.</tp:taxon-name-part> <tp:taxon-name-part taxon-name-part-type="species" reg="fasciatus">fasciatus</tp:taxon-name-part></tp:taxon-name></italic> was introduced to South America and eventually became adapted to this new habitat. The five Brazilian specimens of <italic><tp:taxon-name><tp:taxon-name-part taxon-name-part-type="genus" reg="Cylidrus">C.</tp:taxon-name-part> <tp:taxon-name-part taxon-name-part-type="species" reg="abdominalis">abdominalis</tp:taxon-name-part></tp:taxon-name></italic> examined here do not differ from <italic><tp:taxon-name><tp:taxon-name-part taxon-name-part-type="genus" reg="Cylidrus">C.</tp:taxon-name-part> <tp:taxon-name-part taxon-name-part-type="species" reg="fasciatus">fasciatus</tp:taxon-name-part></tp:taxon-name></italic>, a finding contrary to Gorham’s observations on elytral fasciae differences between these two entities. The fasciae observed in individuals examined under the name <italic><tp:taxon-name><tp:taxon-name-part taxon-name-part-type="genus" reg="Cylidrus">C.</tp:taxon-name-part> <tp:taxon-name-part taxon-name-part-type="species" reg="fasciatus">fasciatus</tp:taxon-name-part></tp:taxon-name></italic> display slight differences in shape, color, and pattern (Figs <xref ref-type="fig" rid="F3">3A</xref>, <xref ref-type="fig" rid="F5">5D</xref>). These fasciae can range from dark testaceous to almost albus, and can extend from the elytral suture to the epipleural fold, to only a pair of spots on the median region of the elytral disc. Specimens of <italic><tp:taxon-name><tp:taxon-name-part taxon-name-part-type="genus" reg="Cylidrus">C.</tp:taxon-name-part> <tp:taxon-name-part taxon-name-part-type="species" reg="abdominalis">abdominalis</tp:taxon-name-part></tp:taxon-name></italic> examined here are consistent with this variation. Remaining characters were not variable for material of both species.</p><fig id="F3" position="float" orientation="portrait"><label>Figure 3.</label><caption><p>Habitus of: <bold>A</bold> <italic><tp:taxon-name><tp:taxon-name-part taxon-name-part-type="genus" reg="Cylidrus">Cylidrus</tp:taxon-name-part> <tp:taxon-name-part taxon-name-part-type="species" reg="abdominalis">abdominalis</tp:taxon-name-part></tp:taxon-name></italic> <bold>B</bold> <italic><tp:taxon-name><tp:taxon-name-part taxon-name-part-type="genus" reg="Cymatoderella">Cymatoderella</tp:taxon-name-part> <tp:taxon-name-part taxon-name-part-type="species" reg="collaris">collaris</tp:taxon-name-part></tp:taxon-name></italic> <bold>C</bold> <italic><tp:taxon-name><tp:taxon-name-part taxon-name-part-type="genus" reg="Cymatoderella">Cymatoderella</tp:taxon-name-part> <tp:taxon-name-part taxon-name-part-type="species" reg="morula">morula</tp:taxon-name-part></tp:taxon-name></italic> <bold>D</bold> <italic><tp:taxon-name><tp:taxon-name-part taxon-name-part-type="genus" reg="Cymatoderella">Cymatoderella</tp:taxon-name-part> <tp:taxon-name-part taxon-name-part-type="species" reg="patagoniae">patagoniae</tp:taxon-name-part></tp:taxon-name></italic> <bold>E</bold> <italic><tp:taxon-name><tp:taxon-name-part taxon-name-part-type="genus" reg="Lecontella">Lecontella</tp:taxon-name-part> <tp:taxon-name-part taxon-name-part-type="species" reg="brunnea">brunnea</tp:taxon-name-part></tp:taxon-name></italic> <bold>F</bold> <italic><tp:taxon-name><tp:taxon-name-part taxon-name-part-type="genus" reg="Lecontella">Lecontella</tp:taxon-name-part> <tp:taxon-name-part taxon-name-part-type="species" reg="gnara">gnara</tp:taxon-name-part></tp:taxon-name></italic>.</p></caption><graphic xmlns:xlink="http://www.w3.org/1999/xlink" xlink:href="zookeys-719-075-g003.jpg" position="float" orientation="portrait" xlink:type="simple" id="oo_172600.jpg"/></fig></tp:treatment-sec><tp:treatment-sec sec-type="redescription" id="SECID0E5KBI"><title>Redescription.</title><p>Female. Form: Body elongate, slender, elytra subparallel. Color: Head, thorax, elytral fuscus; legs, mouthparts and abdomen testaceous; antennomeres 1-5 dark testaceous, antennomeres 6-11 fuscus. Each elytron with a median, transver<!--PageBreak-->sal, testaceous fascia, this fascia initiates at the elytral suture and does not reach the epipleural fold (Fig. <xref ref-type="fig" rid="F3">3A</xref>).</p><p>Head: Longer than wide; enlarged throughout its length; including eyes wider than pronotum; eyes small, taller than wide, not bulging laterally, finely faceted, feebly emarginate posteriorly; antennal notch located in front of eye emargination; frons not bi-impressed; clypeus crenulate posteriorly; gena carinate, encircling eyes; submentum rugose, somewhat shiny; gular sutures parallel, slightly marked; integument punctate, rugose, more strongly rugose below eyes punctations fine and shallow, clothed with fine, pale, short, recumbent setae; antennae composed of 11 antennomeres; first antennomere slender; second antennomere slightly shorter than first antennomere; third antennomer somewhat longer than second antennomere; fourth antennomere about the same length as second antennomere; fifth antennomere about the same length as fourth antennomere; sixth antennomere about the same length as fifth antennomeres; antennomeres 6-10 about the same length, clavate; eleventh antennomere slightly longer than tenth antennomere, elongate, robust, obtusely rounded (8G); terminal labial palpi subsecuriform, terminal maxillary palpi, slender, cylindrical.</p><p>Thorax: Lateral margins of pronotum parallel, sides very feebly narrowing apically, strongly compressed in behind anterior margin; surface shiny, rugose, clothed with some fine, short, pale, semierect setae and some long, pale erect setae, vestiture more abundant laterally; very finely, scarcely punctate, punctations small and shallow. Prosternum convex, wider than long, smooth, polished, very feebly punctate, punctations small and shallow. Mesoventrite as long as wide, concave; strongly rugose; slightly vested with fine, pale, semi-erect setae; scarcely punctate, punctations coarse and deep. Metaventrite strongly convex; surface finely rugose, inconspicuously vested with fine, pale, semirecumbent setae; longitudinal depression and metaventral process absent. Metepisternum exposed throughout its length. Scutellum ovoid, compressed medially, glabrous.</p><p>Elytra: Slightly broader than pronotum; sinuate in lateral view; somewhat elongate; humeri feebly indicated, rounded; sides parallel, broader at middle; disc flat above; surface shiny, smooth; apices subtriangular, dehiscent; elytral declivity gradual, integument clothed with fine, short, dark, semirecumbent setae interspersed with very few scattered, long, semierect setae; sculpturing consisting of fine and shallow punctations irregularly arranged throughout elytral length; punctations at elytral base absent; epipleural fold narrow, gradually reducing toward distal end, absent on posterior fourth. Last two abdominal segments fully visible in dorsal view.</p><p>Legs: Femora shiny, smooth; slightly punctate; swollen; compressed laterally; clothed with some pale, fine, semirecumbent and semi-erect setae uniformly located throughout femoral integument. Tibiae somewhat slender; slightly broadening toward distal end; rather punctate; longitudinally rugose; vestiture consisting of pale, semirecumbent setae intermixed with some semierect setae.</p><p>Abdomen: Six visible ventrites. First visible ventrite longer than second visible ventrite. Ventrites 1-4 subquadrate, shiny, smooth, convex, finely punctate, clothed with fine, long, pale, recumbent setae; posterior margins truncate. Fifth visible ventrite subquadrate; integument convex, shiny, smooth; weakly clothed with fine, long, re<!--PageBreak-->cumbent setae; lateral margins parallel; posterior margin broadly, shallowly, V-shaped emarginate. Sixth visible ventrite subquadrate, smooth, shiny, convex, almost flat; inconspicuously punctate; clothed with some erect and semierect, long, piceous setae; vestiture more abundant on anterolateral margins; lateral margins feebly oblique; posterior margin broadly rounded to almost truncate. Fifth tergite subquadrate; surface concave, rugulose, glabrous, punctate; lateral margins subparallel; posterior margin truncate. Sixth tergite subquadrate, slightly rugulose, longer than wide; posterolateral margins conspicuously vested with long and short erect setae; posterior margin more strongly vested; integument moderately, minutely punctate; lateral margins slightly oblique; posterior margin slightly rounded to almost truncate. Sixth tergite extending slightly beyond apical margin of sixth visible ventrite, fully covering sixth ventrite in dorsal view.</p><p>Aedeagus: Not available.</p><p>Sexual dimorphism: No males were available for examination.</p></tp:treatment-sec><tp:treatment-sec sec-type="material" id="SECID0EULBI"><title>Material examined.</title><p>1 female: Espirito Santo, [Brazil], Schmidt, 100 m, 1905; 2 females: Mato Grosso do Sul, Brasil, Selvíria, UNESP Farm, ex <italic><tp:taxon-name><tp:taxon-name-part taxon-name-part-type="genus" reg="Hevea">Hevea</tp:taxon-name-part> <tp:taxon-name-part taxon-name-part-type="species" reg="brasiliensis">brasiliensis</tp:taxon-name-part></tp:taxon-name></italic> bole, VII-10-1990, S. R. Rodrigues; 1 female: Nova Teutonia, Santa Catarina, Brazil, VIII-7-1944, F. Plaumann; 1 female: Brazil, Nova Teutonia, IX-1973, F. Plaumann.</p></tp:treatment-sec><tp:treatment-sec sec-type="remarks" id="SECID0EFMBI"><title>Remarks.</title><p>
            <italic><tp:taxon-name><tp:taxon-name-part taxon-name-part-type="genus" reg="Cylidrus">Cylidrus</tp:taxon-name-part></tp:taxon-name></italic> Latreille is composed of 19 species and seven subspecies distributed in the tropical regions of Africa and Oceania (<xref ref-type="bibr" rid="B21">Corporaal 1950</xref>). <xref ref-type="bibr" rid="B30">Gorham (1876)</xref> indicated that <italic><tp:taxon-name><tp:taxon-name-part taxon-name-part-type="genus" reg="Cylidrus">Cylidrus</tp:taxon-name-part> <tp:taxon-name-part taxon-name-part-type="species" reg="abdominalis">abdominalis</tp:taxon-name-part></tp:taxon-name></italic> is most similar to the African <italic><tp:taxon-name><tp:taxon-name-part taxon-name-part-type="genus" reg="Cylidrus">C.</tp:taxon-name-part> <tp:taxon-name-part taxon-name-part-type="species" reg="fasciatus">fasciatus</tp:taxon-name-part></tp:taxon-name></italic> and was probably transported from the Old World and became established in Brazil. <italic><tp:taxon-name><tp:taxon-name-part taxon-name-part-type="genus" reg="Cylidrus">Cylidrus</tp:taxon-name-part> <tp:taxon-name-part taxon-name-part-type="species" reg="abdominalis">abdominalis</tp:taxon-name-part></tp:taxon-name></italic> is here redescribed from material collected in the southeastern Brazilian provinces of Espirito Santo, Mato Grosso do Sul and Santa Catarina. Irrespective of its origin, whether a natural occurrence or an introduced species, the material examined here confirms the existence of this genus in the New World.</p></tp:treatment-sec><tp:treatment-sec><!--Section generated to contain objects referenced in tp:taxon-treatment.--><fig id="F5" position="float" orientation="portrait"><label>Figure 5.</label><caption><p>Habitus of: <bold>A</bold> <italic><tp:taxon-name><tp:taxon-name-part taxon-name-part-type="genus" reg="Onychotillus">Onychotillus</tp:taxon-name-part> <tp:taxon-name-part taxon-name-part-type="species" reg="cubana">cubana</tp:taxon-name-part></tp:taxon-name></italic> <bold>B</bold> <italic><tp:taxon-name><tp:taxon-name-part taxon-name-part-type="genus" reg="Onychotillus">Onychotillus</tp:taxon-name-part> <tp:taxon-name-part taxon-name-part-type="species" reg="vittatus">vittatus</tp:taxon-name-part></tp:taxon-name></italic> <bold>C</bold> <italic><tp:taxon-name><tp:taxon-name-part taxon-name-part-type="genus" reg="Neocallotillus">Neocallotillus</tp:taxon-name-part> <tp:taxon-name-part taxon-name-part-type="species" reg="elegans">elegans</tp:taxon-name-part></tp:taxon-name></italic> <bold>D</bold> <italic><tp:taxon-name><tp:taxon-name-part taxon-name-part-type="genus" reg="Cylidrus">Cylidrus</tp:taxon-name-part> <tp:taxon-name-part taxon-name-part-type="species" reg="fasciatus">fasciatus</tp:taxon-name-part></tp:taxon-name></italic> <bold>E</bold> <italic><tp:taxon-name><tp:taxon-name-part taxon-name-part-type="genus" reg="Cymatodera">Cymatodera</tp:taxon-name-part> <tp:taxon-name-part taxon-name-part-type="species" reg="bicolor">bicolor</tp:taxon-name-part></tp:taxon-name></italic> <bold>F</bold> <italic><tp:taxon-name><tp:taxon-name-part taxon-name-part-type="genus" reg="Neocallotillus">Neocallotillus</tp:taxon-name-part> <tp:taxon-name-part taxon-name-part-type="species" reg="crusoe">crusoe</tp:taxon-name-part></tp:taxon-name></italic> (image courtesy of The American Museum of Natural History, New York).</p></caption><graphic xmlns:xlink="http://www.w3.org/1999/xlink" xlink:href="zookeys-719-075-g005.jpg" position="float" orientation="portrait" xlink:type="simple" id="oo_172602.jpg"/></fig></tp:treatment-sec><ref-list><ref id="B30"><mixed-citation xmlns:xlink="http://www.w3.org/1999/xlink" xlink:type="simple">
          <person-group><name name-style="western"><surname>Gorham</surname><given-names>HS</given-names></name></person-group> (<year>1876</year>) <article-title>Notes on the coleopterous family <tp:taxon-name><tp:taxon-name-part taxon-name-part-type="family">Cleridae</tp:taxon-name-part></tp:taxon-name> with descriptions of new genera and species.</article-title> <source>Cistula Entomologica,</source> <volume>2</volume>(<issue>1875–82</issue>): <fpage>57</fpage>–<lpage>106</lpage>.</mixed-citation></ref><ref id="B21"><mixed-citation xmlns:xlink="http://www.w3.org/1999/xlink" xlink:type="simple">
          <person-group><name name-style="western"><surname>Corporaal</surname><given-names>JB</given-names></name></person-group> (<year>1950</year>) <article-title><tp:taxon-name><tp:taxon-name-part taxon-name-part-type="family">Cleridae</tp:taxon-name-part></tp:taxon-name>.</article-title> In: <person-group><name name-style="western"><surname>Hinks</surname><given-names>WD</given-names></name></person-group> (<role>Ed.</role>) <issue-title>Coleopterorum catalogus supplementa, Pars 23 (editio secunda).</issue-title> <source>W. Junk, The Hague</source>, <fpage>19</fpage>–<lpage>56</lpage>.</mixed-citation></ref></ref-list></tp:taxon-treatment>
