# Supplementary material for: A taxonomic revision of the subfamily Tillinae Leach sensu lato (Coleoptera, Cleridae) in the New World
Source: Zookeys. 2017 Dec 7;(179):75–157. doi: 10.3897/zookeys.179.21253 (PMC5740450; doi:10.3897/zookeys.179.21253)
Supplement: XML Treatment for Cymatoderella morula [file zookeys.179.21253-treatment17.xml]

<!DOCTYPE tp:taxon-treatment
  PUBLIC "-//TaxonX//DTD Taxonomic Treatment Publishing DTD v0 20100105//EN" "tax-treatment-NSO.dtd">
<tp:taxon-treatment xmlns:tp="http://www.plazi.org/taxpub"><tp:treatment-meta><kwd-group><label>Taxon classification</label><kwd><named-content xmlns:xlink="http://www.w3.org/1999/xlink" content-type="kingdom">Animalia</named-content></kwd><kwd><named-content xmlns:xlink="http://www.w3.org/1999/xlink" content-type="order">Coleoptera</named-content></kwd><kwd><named-content xmlns:xlink="http://www.w3.org/1999/xlink" content-type="family">Cleridae</named-content></kwd></kwd-group><mixed-citation publication-type="journal"><person-group><name><surname>Burke</surname><given-names>Alan</given-names></name><name><surname>Zolnerowich</surname><given-names>Gregory</given-names></name></person-group><article-title>A taxonomic revision of the subfamily <tp:taxon-name><tp:taxon-name-part taxon-name-part-type="subfamily">Tillinae</tp:taxon-name-part></tp:taxon-name> Leach <italic>sensu lato</italic> (<tp:taxon-name><tp:taxon-name-part taxon-name-part-type="order">Coleoptera</tp:taxon-name-part></tp:taxon-name>, <tp:taxon-name><tp:taxon-name-part taxon-name-part-type="family">Cleridae</tp:taxon-name-part></tp:taxon-name>) in the New World</article-title><source>Zookeys</source><day>7</day><month>12</month><year>2017</year><volume>2017</volume><issue>179</issue><fpage>75</fpage><lpage>157</lpage><pub-id pub-id-type="doi">10.3897/zookeys.179.21253</pub-id></mixed-citation></tp:treatment-meta><tp:nomenclature><tp:taxon-name>
            <tp:taxon-name-part taxon-name-part-type="genus" reg="Cymatoderella">Cymatoderella</tp:taxon-name-part>
            <tp:taxon-name-part taxon-name-part-type="species" reg="morula">morula</tp:taxon-name-part>
          </tp:taxon-name><tp:taxon-authority>Rifkind, 1993a</tp:taxon-authority><xref ref-type="fig" rid="F3">Figs 3C</xref><xref ref-type="fig" rid="F9">, 9E</xref><xref ref-type="fig" rid="F19">, 19C</xref></tp:nomenclature><tp:treatment-sec sec-type="Paratypes" id="SECID0EOECI"><title>Paratypes.</title><p>Two males examined.</p></tp:treatment-sec><tp:treatment-sec sec-type="type locality" id="SECID0ETECI"><title>Type locality.</title><p>Mexico, Oaxaca, Sierra de Miahuatlán. Type depository: California Academy of Science (CASC).</p></tp:treatment-sec><tp:treatment-sec sec-type="distribution" id="SECID0EYECI"><title>Distribution.</title><p>Mexico: Oaxaca; Central America: Guatemala, Honduras.</p></tp:treatment-sec><tp:treatment-sec sec-type="Differential diagnosis" id="SECID0E4ECI"><title>Differential diagnosis.</title><p>
            <italic><tp:taxon-name><tp:taxon-name-part taxon-name-part-type="genus" reg="Cymatoderella">Cymatoderella</tp:taxon-name-part> <tp:taxon-name-part taxon-name-part-type="species" reg="morula">morula</tp:taxon-name-part></tp:taxon-name></italic> is most similar to <italic><tp:taxon-name><tp:taxon-name-part taxon-name-part-type="genus" reg="Cymatoderella">C.</tp:taxon-name-part> <tp:taxon-name-part taxon-name-part-type="species" reg="collaris">collaris</tp:taxon-name-part></tp:taxon-name></italic>. Characters to distinguish these species appear in the diagnosis section of <italic><tp:taxon-name><tp:taxon-name-part taxon-name-part-type="genus" reg="Cymatoderella">C.</tp:taxon-name-part> <tp:taxon-name-part taxon-name-part-type="species" reg="collaris">collaris</tp:taxon-name-part></tp:taxon-name></italic>.</p></tp:treatment-sec><tp:treatment-sec sec-type="redescription" id="SECID0EEGCI"><title>Redescription.</title><p>Male. Form: Small and robust individuals, elytra gradually expanded toward apex, then abruptly narrowing behind distal fourth. Color: Pronotum uniformly testaceous to ferruginous throughout its surface to bicolored, if bicolored, can range from testaceous to ferruginous in the median region and piceous on the margins; legs, thorax and elytra piceous; abdomens dark testaceous; antennae uniformly piceous, or with scape and pedicel dark testaceous to piceous and remaining antennomeres piceous; head and mouthparts with various tones of piceous to brown tones. Elytral disc devoid of any bands or fasciae (Fig. <xref ref-type="fig" rid="F3">3C</xref>).</p><p>Head: Including eyes slightly wider than pronotum; eyes of moderate size, taller than wide, conspicuously bulging laterally, finely faceted, posteriorly emarginate; antennal notch located in front of emargination; frons bi-impressed; integument shiny, smooth, finely, sparsely punctate, punctations small, shallow; clothed with fine, pale, semirecumbent setae interspersed with some semi-erect setae; antennae composed of 11 antennomeres; antennomeres 2-3 short, robust, subequal in length; third antennomere about 2.5× the length of fourth antennomere; antennomeres 4-10 robust, moderately serrate, subequal in length; last antennomere elongate, robust, obtusely rounded, slightly longer than tenth antennomere (Fig. <xref ref-type="fig" rid="F9">9E</xref>).</p><p>Thorax: Pronotum bisinuate, widest at middle; sides constricted subapically, more strongly constricted behind middle, moderately constricted in front of middle; surface shiny, rugulose; vested with fine, short, pale, recumbent setae intermixed with some long and very long, erect, fine, pale setae, the latter setae located on the lateral margins of the pronotum; finely to moderately punctate; punctations small and shallow; anterior transverse depression and subbasal tumescence absent, compressed on posterior margin. Prosternum conspicuously wider than long; smooth; polished; carinate; devoid of punctation; glabrous. Mesoventrite shiny, smooth, vested with fine, pale, semi-erect setae; slightly punctate, punctations coarse and deep. Metaventrite strongly convex, surface shiny, smooth, inconspicuously vested with fine, pale, recumbent setae; longitudinal depression and metaventral process present. Metepisternum hidden throughout its length. Scutellum elongate, compressed medially, clothed with pale, fine, semirecumbent setae.</p><p>Elytra: Broader than pronotum; broader than long; humeri indicated, rounded; sides subparallel, gradually broadening toward distal end; broadest behind middle, then abruptly narrowing toward apex behind posterior third; disc flat above; surface shiny, smooth; elytral apices subtriangular; inconspicuously dehiscent; elytral declivity moderately steep; surface clothed with fine, short, pale, recumbent setae interspersed with some scattered pale, fine, long, erect setae; surface strongly, coarsely punctate; sculpturing consists of coarse, deep, punctations arranged in regular striae that gradually reduce in size toward elytral apex and completely disappear on posterior fifth; interstices at elytral base about 2× the width of punctation; interstices shiny, smooth.</p><p>Legs: Femora shiny, smooth, swollen, anterior femora conspicuously more swollen than middle and posterior femora; clothed with some pale, fine, semirecumbent and semi-erect setae; tibiae feebly rugulose, vestiture similar to that observed on femora, some specimens have tibiae more strongly vested than femora.</p><p>Abdomen: Six visible ventrites. Ventrites 1-4 shiny, convex, smooth, subquadrate, punctate, clothed with fine, long, pale, recumbent setae; not compressed laterally; posterior margins truncate. Fifth visible ventrite subtriangular; shiny; smooth; polished; surface moderately convex; clothed with fine, long, pale, recumbent setae; lateral margins strongly oblique, arcuate; posterior margin narrowly, shallowly emarginate. Sixth visible ventrite small, shiny, convex; finely punctate; sparsely clothed with some short, pale, fine, semi-erect setae; conspicuously broader than long; lateral margins strongly oblique, arcuate; posterior margin broadly, shallowly emarginate; posterolateral angles broadly rounded. Fifth tergite subquadrate, convex; glabrous; punctate; posterior margin truncate. Sixth tergite subtriangular; rugose; wider than long; convex; sparsely clothed with fine, pale, recumbent setae; integument moderately, finely punctate; lateral margins oblique, posterior margin rounded; posterolateral angles strongly rounded; some long, erect, dark, stout setae located along the posterior margin and posterolateral angles. Sixth tergite extending beyond apical margin of sixth visible ventrite, fully covering sixth ventrite in dorsal view.</p><!--PageBreak--><p>Aedeagus: Phallobasic apodeme present; phallus with copulatory piece conspicuously swollen at apex; phallic plate unarmed, devoid of denticles; intraspicular plate present, short and rounded; phallobasic apodeme short, expanded distally; phallobase subparallel; parameres free; tegmen incomplete, partially covering phallus; parameres pointed distally; endophallic struts long, the length of tegmen; endophallic struts slender distally (Fig. <xref ref-type="fig" rid="F19">19C</xref>).</p><p>Sexual dimorphism: Females of <italic><tp:taxon-name><tp:taxon-name-part taxon-name-part-type="genus" reg="Cymatoderella">C.</tp:taxon-name-part> <tp:taxon-name-part taxon-name-part-type="species" reg="morula">morula</tp:taxon-name-part></tp:taxon-name></italic> can be distinguished from males based on the shape of the last abdominal segment. Females have the sixth visible ventrite broadly rounded posteriorly, rather than subtriangular in shape and broadly, shallowly emarginate, as observed in males.</p></tp:treatment-sec><tp:treatment-sec sec-type="material" id="SECID0EMHCI"><title>Material examined.</title><p>PARATYPE: 1 male: Oaxaca, Mexico, Sierra de Miahuatlán, 5500’, Highway 175 10 km S of Miahuatlán, VII-5-1989, on dry oak forest, E. Barchert, A. Evans, J. Rifkind. PARATYPE: 1 male: Honduras, vic. L. Yojoa, Montaña de Pozo Azul, 28-V-1979, E. Giesbert.</p></tp:treatment-sec><tp:treatment-sec sec-type="material" id="SECID0ERHCI"><title>Additional material examined.</title><p>1 male: departamento de Alta Verapaz, Guatemala, 57 km N of El Rancho, on new Cobán highway, V-30-1973, 1463 m, W. Opitz; 1 female: Granada, Nicaragua, Reserva Natural Volcan Mombacho, <named-content xmlns:xlink="http://www.w3.org/1999/xlink" content-type="dwc:verbatimCoordinates" xlink:type="simple"><named-content content-type="geo-json" specific-use="{&#34;type&#34;:&#34;Point&#34;,&#34;coordinates&#34;:[-85.980000,11.834444]}" id="NCID0E1HCI" xlink:type="simple">11°50'04"N, 85°58'48"W</named-content></named-content> 1100 m, V-19-2000, m.v. light. Smith, Ocampo, Cave, Cordero.</p></tp:treatment-sec><tp:treatment-sec><!--Section generated to contain objects referenced in tp:taxon-treatment.--><fig id="F3" position="float" orientation="portrait"><label>Figure 3.</label><caption><p>Habitus of: <bold>A</bold> <italic><tp:taxon-name><tp:taxon-name-part taxon-name-part-type="genus" reg="Cylidrus">Cylidrus</tp:taxon-name-part> <tp:taxon-name-part taxon-name-part-type="species" reg="abdominalis">abdominalis</tp:taxon-name-part></tp:taxon-name></italic> <bold>B</bold> <italic><tp:taxon-name><tp:taxon-name-part taxon-name-part-type="genus" reg="Cymatoderella">Cymatoderella</tp:taxon-name-part> <tp:taxon-name-part taxon-name-part-type="species" reg="collaris">collaris</tp:taxon-name-part></tp:taxon-name></italic> <bold>C</bold> <italic><tp:taxon-name><tp:taxon-name-part taxon-name-part-type="genus" reg="Cymatoderella">Cymatoderella</tp:taxon-name-part> <tp:taxon-name-part taxon-name-part-type="species" reg="morula">morula</tp:taxon-name-part></tp:taxon-name></italic> <bold>D</bold> <italic><tp:taxon-name><tp:taxon-name-part taxon-name-part-type="genus" reg="Cymatoderella">Cymatoderella</tp:taxon-name-part> <tp:taxon-name-part taxon-name-part-type="species" reg="patagoniae">patagoniae</tp:taxon-name-part></tp:taxon-name></italic> <bold>E</bold> <italic><tp:taxon-name><tp:taxon-name-part taxon-name-part-type="genus" reg="Lecontella">Lecontella</tp:taxon-name-part> <tp:taxon-name-part taxon-name-part-type="species" reg="brunnea">brunnea</tp:taxon-name-part></tp:taxon-name></italic> <bold>F</bold> <italic><tp:taxon-name><tp:taxon-name-part taxon-name-part-type="genus" reg="Lecontella">Lecontella</tp:taxon-name-part> <tp:taxon-name-part taxon-name-part-type="species" reg="gnara">gnara</tp:taxon-name-part></tp:taxon-name></italic>.</p></caption><graphic xmlns:xlink="http://www.w3.org/1999/xlink" xlink:href="zookeys-719-075-g003.jpg" position="float" orientation="portrait" xlink:type="simple" id="oo_172600.jpg"/></fig><fig id="F9" position="float" orientation="portrait"><label>Figure 9.</label><caption><p>Antennae of: <bold>A</bold> <italic><tp:taxon-name><tp:taxon-name-part taxon-name-part-type="genus" reg="Neocallotillus">Neocallotillus</tp:taxon-name-part> <tp:taxon-name-part taxon-name-part-type="species" reg="elegans">elegans</tp:taxon-name-part></tp:taxon-name></italic> (<italic>vafer</italic>) (female) <bold>B</bold> <italic><tp:taxon-name><tp:taxon-name-part taxon-name-part-type="genus" reg="Callotillus">Callotillus</tp:taxon-name-part> <tp:taxon-name-part taxon-name-part-type="species" reg="eburneocinctus">eburneocinctus</tp:taxon-name-part></tp:taxon-name></italic> (male) <bold>C</bold> <italic><tp:taxon-name><tp:taxon-name-part taxon-name-part-type="genus" reg="Callotillus">Callotillus</tp:taxon-name-part> <tp:taxon-name-part taxon-name-part-type="species" reg="eburneocinctus">eburneocinctus</tp:taxon-name-part></tp:taxon-name></italic> (female) <bold>D</bold> <italic><tp:taxon-name><tp:taxon-name-part taxon-name-part-type="genus" reg="Cymatoderella">Cymatoderella</tp:taxon-name-part> <tp:taxon-name-part taxon-name-part-type="species" reg="collaris">collaris</tp:taxon-name-part></tp:taxon-name></italic> (male) <bold>E</bold> <italic><tp:taxon-name><tp:taxon-name-part taxon-name-part-type="genus" reg="Cymatoderella">Cymatoderella</tp:taxon-name-part> <tp:taxon-name-part taxon-name-part-type="species" reg="morula">morula</tp:taxon-name-part></tp:taxon-name></italic> (male) <bold>F</bold> <italic><tp:taxon-name><tp:taxon-name-part taxon-name-part-type="genus" reg="Lecontella">Lecontella</tp:taxon-name-part> <tp:taxon-name-part taxon-name-part-type="species" reg="brunnea">brunnea</tp:taxon-name-part></tp:taxon-name></italic> (male).</p></caption><graphic xmlns:xlink="http://www.w3.org/1999/xlink" xlink:href="zookeys-719-075-g009.jpg" position="float" orientation="portrait" xlink:type="simple" id="oo_172606.jpg"/></fig><fig id="F19" position="float" orientation="portrait"><label>Figure 19.</label><caption><p>Male genitalia of: <bold>A</bold> <italic><tp:taxon-name><tp:taxon-name-part taxon-name-part-type="genus" reg="Neocallotillus">Neocallotillus</tp:taxon-name-part> <tp:taxon-name-part taxon-name-part-type="species" reg="elegans">elegans</tp:taxon-name-part></tp:taxon-name></italic> (<italic>vafer</italic>) <bold>B</bold> <italic><tp:taxon-name><tp:taxon-name-part taxon-name-part-type="genus" reg="Cymatoderella">Cymatoderella</tp:taxon-name-part> <tp:taxon-name-part taxon-name-part-type="species" reg="collaris">collaris</tp:taxon-name-part></tp:taxon-name></italic> <bold>C</bold> <italic><tp:taxon-name><tp:taxon-name-part taxon-name-part-type="genus" reg="Cymatoderella">Cymatoderella</tp:taxon-name-part> <tp:taxon-name-part taxon-name-part-type="species" reg="morula">morula</tp:taxon-name-part></tp:taxon-name></italic> <bold>D</bold> <italic><tp:taxon-name><tp:taxon-name-part taxon-name-part-type="genus" reg="Cymatoderella">Cymatoderella</tp:taxon-name-part> <tp:taxon-name-part taxon-name-part-type="species" reg="patagoniae">patagoniae</tp:taxon-name-part></tp:taxon-name></italic> <bold>E</bold> <italic><tp:taxon-name><tp:taxon-name-part taxon-name-part-type="genus" reg="Lecontella">Lecontella</tp:taxon-name-part> <tp:taxon-name-part taxon-name-part-type="species" reg="brunnea">brunnea</tp:taxon-name-part></tp:taxon-name></italic> <bold>F</bold> <italic><tp:taxon-name><tp:taxon-name-part taxon-name-part-type="genus" reg="Lecontella">Lecontella</tp:taxon-name-part> <tp:taxon-name-part taxon-name-part-type="species" reg="gnara">gnara</tp:taxon-name-part></tp:taxon-name></italic>.</p></caption><graphic xmlns:xlink="http://www.w3.org/1999/xlink" xlink:href="zookeys-719-075-g019.jpg" position="float" orientation="portrait" xlink:type="simple" id="oo_172618.jpg"/></fig></tp:treatment-sec></tp:taxon-treatment>
