# Supplementary material for: A taxonomic revision of the subfamily Tillinae Leach sensu lato (Coleoptera, Cleridae) in the New World
Source: Zookeys. 2017 Dec 7;(179):75–157. doi: 10.3897/zookeys.179.21253 (PMC5740450; doi:10.3897/zookeys.179.21253)
Supplement: XML Treatment for Cymatoderella patagoniae [file zookeys.179.21253-treatment18.xml]

<!DOCTYPE tp:taxon-treatment
  PUBLIC "-//TaxonX//DTD Taxonomic Treatment Publishing DTD v0 20100105//EN" "tax-treatment-NSO.dtd">
<tp:taxon-treatment xmlns:tp="http://www.plazi.org/taxpub"><tp:treatment-meta><kwd-group><label>Taxon classification</label><kwd><named-content xmlns:xlink="http://www.w3.org/1999/xlink" content-type="kingdom">Animalia</named-content></kwd><kwd><named-content xmlns:xlink="http://www.w3.org/1999/xlink" content-type="order">Coleoptera</named-content></kwd><kwd><named-content xmlns:xlink="http://www.w3.org/1999/xlink" content-type="family">Cleridae</named-content></kwd></kwd-group><mixed-citation publication-type="journal"><person-group><name><surname>Burke</surname><given-names>Alan</given-names></name><name><surname>Zolnerowich</surname><given-names>Gregory</given-names></name></person-group><article-title>A taxonomic revision of the subfamily <tp:taxon-name><tp:taxon-name-part taxon-name-part-type="subfamily">Tillinae</tp:taxon-name-part></tp:taxon-name> Leach <italic>sensu lato</italic> (<tp:taxon-name><tp:taxon-name-part taxon-name-part-type="order">Coleoptera</tp:taxon-name-part></tp:taxon-name>, <tp:taxon-name><tp:taxon-name-part taxon-name-part-type="family">Cleridae</tp:taxon-name-part></tp:taxon-name>) in the New World</article-title><source>Zookeys</source><day>7</day><month>12</month><year>2017</year><volume>2017</volume><issue>179</issue><fpage>75</fpage><lpage>157</lpage><pub-id pub-id-type="doi">10.3897/zookeys.179.21253</pub-id></mixed-citation></tp:treatment-meta><tp:nomenclature><tp:taxon-name>
            <tp:taxon-name-part taxon-name-part-type="genus" reg="Cymatoderella">Cymatoderella</tp:taxon-name-part>
            <tp:taxon-name-part taxon-name-part-type="species" reg="patagoniae">patagoniae</tp:taxon-name-part>
          </tp:taxon-name><tp:taxon-authority>(Knull, 1946)</tp:taxon-authority><xref ref-type="fig" rid="F3">Figs 3D</xref><xref ref-type="fig" rid="F17">, 17C–D</xref><xref ref-type="fig" rid="F19">, 19D</xref><!--PageBreak--></tp:nomenclature><tp:treatment-sec sec-type="Synonyms" id="SECID0EQJCI"><title>Synonyms.</title><p>
            <italic><tp:taxon-name><tp:taxon-name-part taxon-name-part-type="genus" reg="Tillus">Tillus</tp:taxon-name-part> <tp:taxon-name-part taxon-name-part-type="species" reg="patagoniae">patagoniae</tp:taxon-name-part></tp:taxon-name></italic> Knull, 1946. A new species of <italic><tp:taxon-name><tp:taxon-name-part taxon-name-part-type="genus" reg="Tillus">Tillus</tp:taxon-name-part></tp:taxon-name></italic> from Arizona (<tp:taxon-name><tp:taxon-name-part taxon-name-part-type="order">Coleoptera</tp:taxon-name-part></tp:taxon-name>: <tp:taxon-name><tp:taxon-name-part taxon-name-part-type="family">Cleridae</tp:taxon-name-part></tp:taxon-name>). Ohio Journal. Sc. 46(2): 72 1951.</p></tp:treatment-sec><tp:treatment-sec sec-type="Paratypes" id="SECID0ESKCI"><title>Paratypes.</title><p>Eighteen males and 12 females examined.</p></tp:treatment-sec><tp:treatment-sec sec-type="type locality" id="SECID0EXKCI"><title>Type locality.</title><p>Arizona, Patagonia Mountains, Santa Cruz Co. Type depository: Field Museum of Natural History (FMNH).</p></tp:treatment-sec><tp:treatment-sec sec-type="distribution" id="SECID0E3KCI"><title>Distribution.</title><p>USA: Arizona; Mexico: Guerrero*, Jalisco, Michoacan*, Morelos, Sonora.</p></tp:treatment-sec><tp:treatment-sec sec-type="Differential diagnosis" id="SECID0EBLCI"><title>Differential diagnosis.</title><p>
            <italic><tp:taxon-name><tp:taxon-name-part taxon-name-part-type="genus" reg="Cymatoderella">Cymatoderella</tp:taxon-name-part> <tp:taxon-name-part taxon-name-part-type="species" reg="patagoniae">patagoniae</tp:taxon-name-part></tp:taxon-name></italic> can be differentiated from congeners based on the color of the pygidium and the elytral vestiture. <italic><tp:taxon-name><tp:taxon-name-part taxon-name-part-type="genus" reg="Cymatoderella">Cymatoderella</tp:taxon-name-part> <tp:taxon-name-part taxon-name-part-type="species" reg="patagoniae">patagoniae</tp:taxon-name-part></tp:taxon-name></italic> has the pygidium testaceous to ferrugineous (Fig. <xref ref-type="fig" rid="F17">17C–D</xref>), and the elytral vestiture is pale to whitish, fine and recumbent (Fig. <xref ref-type="fig" rid="F3">3D</xref>); on the other hand, <italic><tp:taxon-name><tp:taxon-name-part taxon-name-part-type="genus" reg="Cymatoderella">C.</tp:taxon-name-part> <tp:taxon-name-part taxon-name-part-type="species" reg="collaris">collaris</tp:taxon-name-part></tp:taxon-name></italic> and <italic><tp:taxon-name><tp:taxon-name-part taxon-name-part-type="genus" reg="Cymatoderella">C.</tp:taxon-name-part> <tp:taxon-name-part taxon-name-part-type="species" reg="morula">morula</tp:taxon-name-part></tp:taxon-name></italic> have the last abdominal segment brown to almost black, and the elytral disc is clothed with pale, yellowish to testaceous, semirecumbent setae interspersed with some semierect setae.</p></tp:treatment-sec><tp:treatment-sec sec-type="redescription" id="SECID0E2MCI"><title>Redescription.</title><p>Male. Form: Small and robust, elytra gradually expanded toward apex, abruptly narrowing behind the posterior fourth. Color: Head and scutellum ranging from uniformly testaceous, ferruginous, with different tones of dark testaceous, light brown, to completely piceous integument; mouthparts with various tones of piceous to brown tones; pronotum uniformly testaceous; legs, thorax and elytra piceous; abdominal segments 1-5 dark testaceous to ferrugineous, pygidium testaceous to ferrugineous; antennae uniformly piceous, Elytral disc devoid of any bands or fasciae (Fig. <xref ref-type="fig" rid="F3">3D</xref>).</p><!--PageBreak--><p>Head: Including eyes wider than pronotum; eyes of moderate size, taller than wide, bulging laterally, finely faceted, emarginate posteriorly; antennal notch located in front of emargination; frons bi-impressed; integument shiny, finely, sparsely punctate, punctations small, shallow; conspicuously clothed with fine, whitish, semirecumbent setae interspersed with some erect, pale setae located around eyes; antennae with 11 antennomeres; antennomeres 2-4 short, robust, subequal in length; fourth antennomere about 3× the length of fifth antennomere; antennomeres 5-10 robust, somewhat serrate, subequal in length; last antennomere elongate, robust, obtusely rounded, 1.5× longer than tenth antennomere.</p><p>Thorax: Pronotum bisinuate, widest at middle; sides constricted subapically, more strongly constricted behind middle and constricted in front of middle; surface shiny, rugulose, profusely clothed with fine, short, pale, semirecumbent setae intermixed with some long, erect, fine, pale setae; moderately punctate; punctations wide and shallow; anterior transverse depression present, subbasal tumescence absent; compressed posteriorly. Prosternum conspicuously wider than long; smooth; polished; feebly carinate; devoid of punctation; glabrous. Mesoventrite rugulose, vested with fine, pale, semi-erect setae; punctations coarse and deep. Metaventrite strongly convex, surface shiny, rugulose, inconspicuously vested with fine, pale, recumbent setae; longitudinal depression and metaventral process present. Metepisternum hidden throughout its length. Scutellum elongate, clothed with pale, fine, semirecumbent setae.</p><p>Elytra: Broader than pronotum, slightly elongate, broader than long; humeri indicated, rounded; sides gradually broadening toward distal end, broadest on posterior fourth, then abruptly narrowing toward apex behind posterior fourth; disc flat above; surface shiny, smooth; elytral apices subtriangular; inconspicuously dehiscent; elytral declivity relatively gradual; surface conspicuously vested with fine, short, whitish, recumbent setae interspersed with some whitish, fine, long, erect setae; surface punctate, punctations arranged in regular striae; sculpturing consists of moderately coarse, shallow punctations arranged in regular striae that gradually reduce in size and depth toward elytral apex and completely disappear on posterior sixth; interstices at elytral base about 2.5× the width of punctation; interstices shiny, rugulose.</p><p>Legs: Femora shiny, rugulose, feebly swollen, clothed with some whitish, fine, semirecumbent and semi-erect setae; tibiae longitudinally rugulose, vestiture similar to but more abundant than femora.</p><p>Abdomen: Six visible ventrites. Ventrites 1-4 shiny, smooth, polished, convex, subquadrate, slightly punctate, clothed with fine, long, yellowish pale, recumbent setae; not compressed laterally; posterior margins truncate. Fifth visible ventrite subtriangular; shiny; smooth; polished; surface convex; vested with fine, long, pale, recumbent setae; lateral margins strongly oblique, arcuate; posterior margin broadly, shallowly emarginate. Sixth visible ventrite small, moderately to strongly rugulose; surface flat, finely punctate; clothed with short, pale, fine, semi-erect setae intermingled with some long, pale, erect setae; conspicuously broader than long; lateral margins strongly oblique, arcuate; posterior margin broadly, somewhat deeply emarginate; posterolateral angles broadly rounded (Fig. <xref ref-type="fig" rid="F17">17D</xref>). Fifth tergite subquadrate, convex; glabrous; <!--PageBreak-->punctate; posterior margin truncate. Sixth tergite subquadrate; wider than long; convex; clothed with fine, pale, recumbent setae; surface finely punctate; lateral margins oblique, posterior margin truncate to semicircularly emarginate, posterolateral angles rounded; some long, erect, dark, stout setae located along the posterolateral margins (Fig. <xref ref-type="fig" rid="F17">17C</xref>). Sixth tergite extending beyond apical margin of sixth visible ventrite, fully covering sixth ventrite in dorsal view.</p><p>Aedeagus: Phallobasic apodeme present; phallus with copulatory piece tapered at apex; phallic plate unarmed, devoid of denticles; intraspicular plate present, elongate; phallobasic apodeme short, expanded distally; phallobase subparallel; parameres free; tegmen incomplete, partially covering phallus; parameres pointed distally; endophallic struts long, slightly longer the length of tegmen; endophallic struts in horizontal position in relation to tegmen when in horizontal view; endophallic struts robust distally (Fig. <xref ref-type="fig" rid="F19">19D</xref>).</p><p>Sexual dimorphism: Females have the sixth visible abdominal segment broadly rounded posteriorly, rather than broadly, shallowly emarginate, as observed in males.</p></tp:treatment-sec><tp:treatment-sec sec-type="material" id="SECID0E4NCI"><title>Material examined.</title><p>PARATYPES: 18 males, 12 females: Patagonia Mountains, AZ, VII-2-3, D. J. and J. N. Knull.</p></tp:treatment-sec><tp:treatment-sec sec-type="material" id="SECID0ECOCI"><title>Additional material examined.</title><p>USA: 1 male, 1 female: Peloncillos Mountains, AZ, 33 mi E of Douglas, VII-17-1973, S. McCleve. MEXICO: 2 males, 3 female: Sonora, Mexico, Highways 15, 12 mi N of Hermosillo, 14-VIII-1965, G. H. Nelson, on <italic><tp:taxon-name><tp:taxon-name-part taxon-name-part-type="genus" reg="Olneya">Olneya</tp:taxon-name-part> <tp:taxon-name-part taxon-name-part-type="species" reg="tesota">tesota</tp:taxon-name-part></tp:taxon-name></italic> Gray; 1 male: Jalisco, Mexico, 22 km SW Llano Grande, 270 m, VI-28-1995, R. L. Westcott; 1 specimen: Michoacán, 10.6 mi S Uruapan, August 8, 1978, Plitt and Schaffner; 1 specimen: Guerrero, 10-12 km E Xochipala, 795–885 m, <named-content xmlns:xlink="http://www.w3.org/1999/xlink" content-type="dwc:verbatimCoordinates" xlink:type="simple"><named-content content-type="geo-json" specific-use="{&#34;type&#34;:&#34;Point&#34;,&#34;coordinates&#34;:[-98.000000,17.480000]}" id="NCID0EWOCI" xlink:type="simple">N17.48 W98</named-content></named-content>.24-25, June 30, 1992, C. L. Bellamy.</p></tp:treatment-sec><tp:treatment-sec sec-type="remarks" id="SECID0E2OCI"><title>Remarks.</title><p>
            <xref ref-type="bibr" rid="B49">Rifkind (1993a)</xref> examined material identified by him as <italic><tp:taxon-name><tp:taxon-name-part taxon-name-part-type="genus" reg="Cymatoderella">C.</tp:taxon-name-part> <tp:taxon-name-part taxon-name-part-type="species" reg="patagoniae">patagoniae</tp:taxon-name-part></tp:taxon-name></italic> that was collected in the western portion of the Mexican state of Jalisco. We compared one of those specimens with the extensive type series <xref ref-type="bibr" rid="B36">Knull (1946)</xref> designated as <italic><tp:taxon-name><tp:taxon-name-part taxon-name-part-type="genus" reg="Cymatoderella">C.</tp:taxon-name-part> <tp:taxon-name-part taxon-name-part-type="species" reg="patagoniae">patagoniae</tp:taxon-name-part></tp:taxon-name></italic> and this specimen matches Klug’s original description. Rifkind (<italic>pers. comm.)</italic> also mentioned that material of <italic><tp:taxon-name><tp:taxon-name-part taxon-name-part-type="genus" reg="Cymatoderella">C.</tp:taxon-name-part> <tp:taxon-name-part taxon-name-part-type="species" reg="patagoniae">patagoniae</tp:taxon-name-part></tp:taxon-name></italic> has been collected from the Mexican states of Guerrero and Michoacan. Finally, Toledo et al. (2014) reported the existence of this species in the state of Morelos. Consequently, the geographic range of this species is extended to central Mexico.</p></tp:treatment-sec><tp:treatment-sec><!--Section generated to contain objects referenced in tp:taxon-treatment.--><fig id="F3" position="float" orientation="portrait"><label>Figure 3.</label><caption><p>Habitus of: <bold>A</bold> <italic><tp:taxon-name><tp:taxon-name-part taxon-name-part-type="genus" reg="Cylidrus">Cylidrus</tp:taxon-name-part> <tp:taxon-name-part taxon-name-part-type="species" reg="abdominalis">abdominalis</tp:taxon-name-part></tp:taxon-name></italic> <bold>B</bold> <italic><tp:taxon-name><tp:taxon-name-part taxon-name-part-type="genus" reg="Cymatoderella">Cymatoderella</tp:taxon-name-part> <tp:taxon-name-part taxon-name-part-type="species" reg="collaris">collaris</tp:taxon-name-part></tp:taxon-name></italic> <bold>C</bold> <italic><tp:taxon-name><tp:taxon-name-part taxon-name-part-type="genus" reg="Cymatoderella">Cymatoderella</tp:taxon-name-part> <tp:taxon-name-part taxon-name-part-type="species" reg="morula">morula</tp:taxon-name-part></tp:taxon-name></italic> <bold>D</bold> <italic><tp:taxon-name><tp:taxon-name-part taxon-name-part-type="genus" reg="Cymatoderella">Cymatoderella</tp:taxon-name-part> <tp:taxon-name-part taxon-name-part-type="species" reg="patagoniae">patagoniae</tp:taxon-name-part></tp:taxon-name></italic> <bold>E</bold> <italic><tp:taxon-name><tp:taxon-name-part taxon-name-part-type="genus" reg="Lecontella">Lecontella</tp:taxon-name-part> <tp:taxon-name-part taxon-name-part-type="species" reg="brunnea">brunnea</tp:taxon-name-part></tp:taxon-name></italic> <bold>F</bold> <italic><tp:taxon-name><tp:taxon-name-part taxon-name-part-type="genus" reg="Lecontella">Lecontella</tp:taxon-name-part> <tp:taxon-name-part taxon-name-part-type="species" reg="gnara">gnara</tp:taxon-name-part></tp:taxon-name></italic>.</p></caption><graphic xmlns:xlink="http://www.w3.org/1999/xlink" xlink:href="zookeys-719-075-g003.jpg" position="float" orientation="portrait" xlink:type="simple" id="oo_172600.jpg"/></fig><fig id="F17" position="float" orientation="portrait"><label>Figure 17.</label><caption><p>Pygidium of: <bold>A</bold> <italic><tp:taxon-name><tp:taxon-name-part taxon-name-part-type="genus" reg="Neocallotillus">Neocallotillus</tp:taxon-name-part> <tp:taxon-name-part taxon-name-part-type="species" reg="elegans">elegans</tp:taxon-name-part></tp:taxon-name></italic> (<italic>vafer</italic>) dorsal (female) <bold>B</bold> <italic><tp:taxon-name><tp:taxon-name-part taxon-name-part-type="genus" reg="Neocallotillus">Neocallotillus</tp:taxon-name-part> <tp:taxon-name-part taxon-name-part-type="species" reg="elegans">elegans</tp:taxon-name-part></tp:taxon-name></italic> (<italic>vafer</italic>) ventral (female) <bold>C</bold> <italic><tp:taxon-name><tp:taxon-name-part taxon-name-part-type="genus" reg="Cymatoderella">Cymatoderella</tp:taxon-name-part> <tp:taxon-name-part taxon-name-part-type="species" reg="patagoniae">patagoniae</tp:taxon-name-part></tp:taxon-name></italic> dorsal (male) <bold>D</bold> <italic><tp:taxon-name><tp:taxon-name-part taxon-name-part-type="genus" reg="Cymatoderella">Cymatoderella</tp:taxon-name-part> <tp:taxon-name-part taxon-name-part-type="species" reg="patagoniae">patagoniae</tp:taxon-name-part></tp:taxon-name></italic> ventral (male) <bold>E</bold> <italic><tp:taxon-name><tp:taxon-name-part taxon-name-part-type="genus" reg="Monophylla">Monophylla</tp:taxon-name-part> <tp:taxon-name-part taxon-name-part-type="species" reg="terminata">terminata</tp:taxon-name-part></tp:taxon-name></italic> dorsal (male) <bold>F</bold> <italic><tp:taxon-name><tp:taxon-name-part taxon-name-part-type="genus" reg="Monophylla">Monophylla</tp:taxon-name-part> <tp:taxon-name-part taxon-name-part-type="species" reg="terminata">terminata</tp:taxon-name-part></tp:taxon-name></italic> ventral (male) <bold>G</bold> <italic><tp:taxon-name><tp:taxon-name-part taxon-name-part-type="genus" reg="Monophylla">Monophylla</tp:taxon-name-part> <tp:taxon-name-part taxon-name-part-type="species" reg="terminata">terminata</tp:taxon-name-part></tp:taxon-name></italic> dorsal (female) <bold>H</bold> <italic><tp:taxon-name><tp:taxon-name-part taxon-name-part-type="genus" reg="Monophylla">Monophylla</tp:taxon-name-part> <tp:taxon-name-part taxon-name-part-type="species" reg="terminata">terminata</tp:taxon-name-part></tp:taxon-name></italic> ventral (female) <bold>I</bold> <italic><tp:taxon-name><tp:taxon-name-part taxon-name-part-type="genus" reg="Onychotillus">Onychotillus</tp:taxon-name-part> <tp:taxon-name-part taxon-name-part-type="species" reg="vittatus">vittatus</tp:taxon-name-part></tp:taxon-name></italic> ventral (male).</p></caption><graphic xmlns:xlink="http://www.w3.org/1999/xlink" xlink:href="zookeys-719-075-g017.jpg" position="float" orientation="portrait" xlink:type="simple" id="oo_172616.jpg"/></fig><fig id="F19" position="float" orientation="portrait"><label>Figure 19.</label><caption><p>Male genitalia of: <bold>A</bold> <italic><tp:taxon-name><tp:taxon-name-part taxon-name-part-type="genus" reg="Neocallotillus">Neocallotillus</tp:taxon-name-part> <tp:taxon-name-part taxon-name-part-type="species" reg="elegans">elegans</tp:taxon-name-part></tp:taxon-name></italic> (<italic>vafer</italic>) <bold>B</bold> <italic><tp:taxon-name><tp:taxon-name-part taxon-name-part-type="genus" reg="Cymatoderella">Cymatoderella</tp:taxon-name-part> <tp:taxon-name-part taxon-name-part-type="species" reg="collaris">collaris</tp:taxon-name-part></tp:taxon-name></italic> <bold>C</bold> <italic><tp:taxon-name><tp:taxon-name-part taxon-name-part-type="genus" reg="Cymatoderella">Cymatoderella</tp:taxon-name-part> <tp:taxon-name-part taxon-name-part-type="species" reg="morula">morula</tp:taxon-name-part></tp:taxon-name></italic> <bold>D</bold> <italic><tp:taxon-name><tp:taxon-name-part taxon-name-part-type="genus" reg="Cymatoderella">Cymatoderella</tp:taxon-name-part> <tp:taxon-name-part taxon-name-part-type="species" reg="patagoniae">patagoniae</tp:taxon-name-part></tp:taxon-name></italic> <bold>E</bold> <italic><tp:taxon-name><tp:taxon-name-part taxon-name-part-type="genus" reg="Lecontella">Lecontella</tp:taxon-name-part> <tp:taxon-name-part taxon-name-part-type="species" reg="brunnea">brunnea</tp:taxon-name-part></tp:taxon-name></italic> <bold>F</bold> <italic><tp:taxon-name><tp:taxon-name-part taxon-name-part-type="genus" reg="Lecontella">Lecontella</tp:taxon-name-part> <tp:taxon-name-part taxon-name-part-type="species" reg="gnara">gnara</tp:taxon-name-part></tp:taxon-name></italic>.</p></caption><graphic xmlns:xlink="http://www.w3.org/1999/xlink" xlink:href="zookeys-719-075-g019.jpg" position="float" orientation="portrait" xlink:type="simple" id="oo_172618.jpg"/></fig></tp:treatment-sec><ref-list><ref id="B49"><mixed-citation xmlns:xlink="http://www.w3.org/1999/xlink" xlink:type="simple">
          <person-group><name name-style="western"><surname>Rifkind</surname><given-names>J</given-names></name></person-group> (<year>1993a</year>) <article-title>A New Species of <italic><tp:taxon-name><tp:taxon-name-part taxon-name-part-type="genus">Cymatoderella</tp:taxon-name-part></tp:taxon-name></italic> Barr (<tp:taxon-name><tp:taxon-name-part taxon-name-part-type="order">Coleoptera</tp:taxon-name-part></tp:taxon-name>: <tp:taxon-name><tp:taxon-name-part taxon-name-part-type="family">Cleridae</tp:taxon-name-part></tp:taxon-name>) from Mexico and Central America, with a Key and Distributional Data for the Genus.</article-title> <source>The Coleopterists Bulletin</source> <volume>47</volume>: <fpage>279</fpage>–<lpage>284</lpage>.</mixed-citation></ref><ref id="B36"><mixed-citation xmlns:xlink="http://www.w3.org/1999/xlink" xlink:type="simple">
          <person-group><name name-style="western"><surname>Knull</surname><given-names>JN</given-names></name></person-group> (<year>1946</year>) New Species of <italic><tp:taxon-name><tp:taxon-name-part taxon-name-part-type="genus">Tillus</tp:taxon-name-part></tp:taxon-name></italic> from Arizona (<tp:taxon-name><tp:taxon-name-part taxon-name-part-type="order">Coleoptera</tp:taxon-name-part></tp:taxon-name>: <tp:taxon-name><tp:taxon-name-part taxon-name-part-type="family">Cleridae</tp:taxon-name-part></tp:taxon-name>). The Ohio Journal of Science 46(2): 72.</mixed-citation></ref></ref-list></tp:taxon-treatment>
