# Supplementary material for: A taxonomic revision of the subfamily Tillinae Leach sensu lato (Coleoptera, Cleridae) in the New World
Source: Zookeys. 2017 Dec 7;(179):75–157. doi: 10.3897/zookeys.179.21253 (PMC5740450; doi:10.3897/zookeys.179.21253)
Supplement: XML Treatment for Lecontella gnara [file zookeys.179.21253-treatment21.xml]

<!DOCTYPE tp:taxon-treatment
  PUBLIC "-//TaxonX//DTD Taxonomic Treatment Publishing DTD v0 20100105//EN" "tax-treatment-NSO.dtd">
<tp:taxon-treatment xmlns:tp="http://www.plazi.org/taxpub"><tp:treatment-meta><kwd-group><label>Taxon classification</label><kwd><named-content xmlns:xlink="http://www.w3.org/1999/xlink" content-type="kingdom">Animalia</named-content></kwd><kwd><named-content xmlns:xlink="http://www.w3.org/1999/xlink" content-type="order">Coleoptera</named-content></kwd><kwd><named-content xmlns:xlink="http://www.w3.org/1999/xlink" content-type="family">Cleridae</named-content></kwd></kwd-group><mixed-citation publication-type="journal"><person-group><name><surname>Burke</surname><given-names>Alan</given-names></name><name><surname>Zolnerowich</surname><given-names>Gregory</given-names></name></person-group><article-title>A taxonomic revision of the subfamily <tp:taxon-name><tp:taxon-name-part taxon-name-part-type="subfamily">Tillinae</tp:taxon-name-part></tp:taxon-name> Leach <italic>sensu lato</italic> (<tp:taxon-name><tp:taxon-name-part taxon-name-part-type="order">Coleoptera</tp:taxon-name-part></tp:taxon-name>, <tp:taxon-name><tp:taxon-name-part taxon-name-part-type="family">Cleridae</tp:taxon-name-part></tp:taxon-name>) in the New World</article-title><source>Zookeys</source><day>7</day><month>12</month><year>2017</year><volume>2017</volume><issue>179</issue><fpage>75</fpage><lpage>157</lpage><pub-id pub-id-type="doi">10.3897/zookeys.179.21253</pub-id></mixed-citation></tp:treatment-meta><tp:nomenclature><tp:taxon-name>
            <tp:taxon-name-part taxon-name-part-type="genus" reg="Lecontella">Lecontella</tp:taxon-name-part>
            <tp:taxon-name-part taxon-name-part-type="species" reg="gnara">gnara</tp:taxon-name-part>
          </tp:taxon-name><tp:taxon-authority>Wolcott, 1927</tp:taxon-authority><xref ref-type="fig" rid="F3">Figs 3F</xref><xref ref-type="fig" rid="F7">, 7G</xref><xref ref-type="fig" rid="F10">, 10A</xref><xref ref-type="fig" rid="F12">, 12C, F</xref><xref ref-type="fig" rid="F19">, 19F</xref><!--PageBreak--></tp:nomenclature><tp:treatment-sec sec-type="Synonyms" id="SECID0EAMDI"><title>Synonyms.</title><p>
            <italic><tp:taxon-name><tp:taxon-name-part taxon-name-part-type="genus" reg="Cymatodera">Cymatodera</tp:taxon-name-part> <tp:taxon-name-part taxon-name-part-type="species" reg="cilindricollis">cilindricollis</tp:taxon-name-part></tp:taxon-name></italic> Spinola, 1844, nec. <xref ref-type="bibr" rid="B18">Chevrolat 1833</xref>, no. 11 (<italic><tp:taxon-name><tp:taxon-name-part taxon-name-part-type="genus" reg="Cymatodera">Cymatodera</tp:taxon-name-part></tp:taxon-name></italic>). “Mexique” Synonymized by <xref ref-type="bibr" rid="B24">Ekis (1975)</xref>.</p></tp:treatment-sec><tp:treatment-sec sec-type="Paratypes" id="SECID0EANDI"><title>Paratypes.</title><p>Two females examined.</p></tp:treatment-sec><tp:treatment-sec sec-type="type locality" id="SECID0EFNDI"><title>Type locality.</title><p>Sabinas Canyon, Tucson, Arizona. Type depository: Field Museum of Natural History (FMNH).</p></tp:treatment-sec><tp:treatment-sec sec-type="distribution" id="SECID0EKNDI"><title>Distribution.</title><p>USA: AZ, CA, NM, NV, TX, UT; Mexico: Baja California, Sonora.</p></tp:treatment-sec><tp:treatment-sec sec-type="Differential diagnosis" id="SECID0EPNDI"><title>Differential diagnosis.</title><p>
            <italic><tp:taxon-name><tp:taxon-name-part taxon-name-part-type="genus" reg="Lecontella">Lecontella</tp:taxon-name-part> <tp:taxon-name-part taxon-name-part-type="species" reg="gnara">gnara</tp:taxon-name-part></tp:taxon-name></italic> is most closely related to <italic><tp:taxon-name><tp:taxon-name-part taxon-name-part-type="genus" reg="Lecontella">L.</tp:taxon-name-part> <tp:taxon-name-part taxon-name-part-type="species" reg="brunnea">brunnea</tp:taxon-name-part></tp:taxon-name></italic>. Characters to distinguish these species are given in the diagnosis section of <italic><tp:taxon-name><tp:taxon-name-part taxon-name-part-type="genus" reg="Lecontella">L.</tp:taxon-name-part> <tp:taxon-name-part taxon-name-part-type="species" reg="brunnea">brunnea</tp:taxon-name-part></tp:taxon-name></italic>.</p></tp:treatment-sec><tp:treatment-sec sec-type="redescription" id="SECID0EWODI"><title>Redescription.</title><p>Male. Form: Medium-sized to large, somewhat robust. Color: Head, pronotum, thorax, scutellum, legs, antennae and elytra light testaceous to dark brown; mouthparts fuscous, last fourth of mandibles piceous to black; abdominal segments testaceous to piceous; elytral disc devoid of any bands or fasciae (Fig. <xref ref-type="fig" rid="F3">3F</xref>).</p><p>Head: Including eyes wider than pronotum; eyes large, taller than wide, bulging laterally, coarsely faceted, emarginate posteriorly; antennal notch located in front of emargination; frons bi-impressed; integument coarsely, conspicuously, deeply punctate; clothed with fine, pale, recumbent setae interspersed with some erect, pale setae; antennae with 11 antennomeres; antennomeres 2-10 moderately robust, about the same length, gradually increasing in width toward distal end; antennomeres 1-4 cylindrical; serration in antennomeres 5-10 gradually increasing toward distal end; last antennomere of males sexually dimorphic; conspicuously elongate, robust, parallel, cylindrical, 4-6× longer than length of tenth antennomere (Fig. <xref ref-type="fig" rid="F10">10A</xref>).</p><p>Thorax: Pronotum bisinuate, widest at middle, somewhat short in length; sides constricted subapically, more strongly constricted behind middle and feebly constricted in front of middle; surface conspicuously punctate; elytral disc with punctations coarse, deep interspersed with a smooth disc (Fig. <xref ref-type="fig" rid="F12">12F</xref>); clothed with fine, short, pale, recumbent setae intermingled with some long, erect, fine, pale setae, long setae more abundant on anterior and lateral area of pronotum; anterior transverse depression present; subbasal tumescence absent; posterior margin of pronotum compressed. Prosternum conspicuously wider than long; moderately to strongly punctate, punctation fine, deep; surface vested to glabrous. Mesoventrite surface rugulose, scarcely vested with fine, pale, semi-erect setae; coarsely top very coarsely punctate, punctations wide, deep. Metaventrite surface smooth to rugulose, convex; rather punctate; punctations coarse, shallow to deep; vested with fine, pale, recumbent setae; longitudinal depression and metaventral process present. Scutellum elongate, clothed with pale, fine, semirecumbent setae, compressed medially.</p><p>Elytra: Broader than pronotum; elongate; humeri indicated, rounded; sides inconspicuously broadening toward distal end, broadest on posterior third, then abruptly narrowing toward apex at posterior fourth; disc flat above; surface rugose to rugulose at interstices; elytral apices subtriangular; inconspicuously dehiscent; elytral declivity moderately steep; surface vested with fine, short, pale, recumbent setae interspersed <!--PageBreak-->with some pale, fine, long, erect setae; conspicuously, coarsely punctate, punctations consisting of coarse, deep, wide punctations arranged in regular striae of the same size that decrease in size at elytral declivity, punctation reach the elytral apex (Fig. <xref ref-type="fig" rid="F7">7G</xref>); interstices at elytral base as wide as the width of punctation; interstices smooth. Epipleural fold gradually narrowing toward apex, last sixth moderately crenulate.</p><p>Legs: Femora rugulose; feebly swollen posteriorly; clothed with some whitish, fine, semirecumbent and semi-erect setae; surface conspicuously punctate; punctations small and shallow. Tibiae rugulose; punctations shallow and small; vestiture consisting of short, recumbent and semirecumbent setae.</p><p>Abdomen: Six visible ventrites. First ventrite coarsely rugose to rugulose. Ventrites 2-4 rugulose; convex; subquadrate; clothed with fine, long, yellowish pale, recumbent setae; not compressed laterally; posterior margins truncate. Posterior margin of first and second visible ventrites elevated with a transverse carina originating next to posterolateral angles, producing a broad, elevated arcuate emargination. Fifth visible ventrite subtriangular; shiny; surface rugulose, convex; punctations shallow, small; vested with fine, pale, recumbent setae; lateral margins oblique, feebly arcuate; posterior margin broadly, shallowly emarginate. Sixth visible ventrite small, subtriangular in shape; rugulose to rugose; surface convex, moderately, finely punctate; clothed with short, pale, fine, recumbent setae; broader than long; lateral margins oblique, arcuate; posterior margin short, broadly, shallowly, emarginate. Fifth tergite subquadrate, surface convex, shiny, finely rugulose; punctate; posterior margin truncate. Sixth tergite subquadrate; rugulose to rugose; wider than long; surface convex; clothed with fine, pale, recumbent setae; surface punctate; lateral margins oblique; posterior margin broadly, shallowly emarginate. Sixth tergite extending beyond apical margin of sixth visible ventrite, covering sixth ventrite in dorsal view.</p><p>Aedeagus: Phallobasic apodeme present; phallus with copulatory piece swollen at apex; phallic plate unarmed; intraspicular plate present, elongate; phallobasic apodeme long, slightly expanded distally; phallobase subparallel; parameres free; tegmen complete, completely covering phallus; parameres pointed distally; endophallic struts long, slender distally (Fig. <xref ref-type="fig" rid="F19">19F</xref>).</p><p>Sexual dimorphism: Females of <italic><tp:taxon-name><tp:taxon-name-part taxon-name-part-type="genus" reg="Lecontella">L.</tp:taxon-name-part> <tp:taxon-name-part taxon-name-part-type="species" reg="gnara">gnara</tp:taxon-name-part></tp:taxon-name></italic> can be differentiated from males based on the shape of the last abdominal segment. The sixth visible segment in females is broadly rounded, while males have this segment somewhat subquadrate with the posterior margin broadly, very shallowly emarginate. In addition, females of <italic><tp:taxon-name><tp:taxon-name-part taxon-name-part-type="genus" reg="Lecontella">L.</tp:taxon-name-part> <tp:taxon-name-part taxon-name-part-type="species" reg="gnara">gnara</tp:taxon-name-part></tp:taxon-name></italic> have the eleventh antennomere short, somewhat robust and longer than the tenth antennomere; males, on the other side, have the last antennomere cylindrical, not compressed medially and conspicuously longer than the tenth antennomere.</p></tp:treatment-sec><tp:treatment-sec sec-type="material" id="SECID0EUQDI"><title>Material examined.</title><p>PARATYPE: 1 female: Sabino Canyon, Tucson, Arizona, 15-VII-1915, L. Liebeck; PARATYPE: 1 female: Copper Basin, near Prescott, Arizona, 9-IX-1907, J. A. Krusche.</p></tp:treatment-sec><tp:treatment-sec sec-type="material" id="SECID0EZQDI"><title>Additional material examined.</title><p>1 female: Arnett Creek, AZ, S. W. Superior, VIII-13-1972, L. J. Bayer; 1 male: Chiricahua Mountains, AZ, VII-20-1953, D. J. and J. N. Knull; 2 males: Chiricahua Mountains, AZ, VII-22-1957, D. J. and J. N. Knull; <!--PageBreak-->1 male: Chiricahua Mountains, AZ, VII-17-1957, D. J. and J. N. Knull; 1 male, 1 female: Chiricahua Mountains, AZ, VIII-8-1952, D. J. and J. N. Knull; 1 male: Chiricahua Mountains, AZ, VIII-26, D. J. and J. N. Knull; 1 male, 3 females: Chiricahua Mountains, AZ, VII-9-1959, D. J. and J. N. Knull; 1 female: Chiricahua Mountains, AZ, VII-14-1957, D. J. and J. N. Knull; 2 males, 1 female: Chiricahua Mountains, AZ, VII-15-1961, D. J. and J. N. Knull; 3 females: Chiricahua Mountains, AZ, VII-22-1961, D. J. and J. N. Knull; 1 male, 3 females: Chiricahua Mountains, AZ, VIII-28-1962, D. J. and J. N. Knull; 2 males, 1 female: Tucson, AZ, VII-29, J. N. Knull; 2 males: Tucson, AZ, VIII-10, J. N. Knull; 2 females: Chiricahua Mountains, AZ, VII-11, D. J. and J. N. Knull; 1 female: Chiricahua Mountains, AZ, VIII-12-1952, D. J. and J. N. Knull; 2 male, 3 females: Tucson, AZ, VIII-27, D. J. and J. N. Knull; 2 females: Chiricahua Mountains, AZ, VII-27-1953, D. J. and J. N. Knull; 1 male: Chisos Mountains, TX, Oak Spring, VIII-15-1962, C. A. Triplehorn; 2 females: Chiricahua Mountains, AZ, VIII-2-1952, D. J. and J. N. Knull; 1 female: Chiricahua Mountains, AZ, VIII-28, D. J. and J. N. Knull; 1 female: Tucson, AZ, VIII-13; J. N. Knull; 1 female: Tucson, AZ, VIII-27, D. J. and J. N. Knull; 1 female: Tucson, AZ, VII-11, J. N. Knull; 2 males: Tucson, AZ, VII-14, J. N. Knull; 2 males: Chiricahua Mountains, AZ, VIII-21-1962, D. J. and J. N. Knull; 1 male: Tumacacori Mountains, AZ, VIII-2-1962; D. J. and J. N. Knull; 2 females: Sabino Canyon, AZ, VIII-15-1945, Tucker; 1 female: Tucson, AZ, VIII-6, J. N. Knull; 1 male: Wickenburg, AZ, VII-25, D. J. and J. N. Knull; 1 male: Tucson, AZ, VIII-6-1913, J. N. Knull; 1 female: Tucson, AZ, 26-VII-1920, J. N. Knull; 2 females: Huachuca Mountains, AZ, 25-VII, J. N. Knull; 3 female: Chiricahua Mountains, AZ, IX-4-1962, D. J. and J. N. Knull; 1 male, 2 females: Chiricahua Mountains, AZ, VII-30-1959, D. J. and J. N. Knull; 2 females: Chiricahua Mountains, AZ, VIII-7-1959, D. J. and J. N. Knull; 1 male, 1 female: Chiricahua Mountains, AZ, VII-10-1961, D. J. and J. N. Knull; 4 males, 2 females: Chiricahua Mountains, AZ, VIII-10-1961, D. J. and J. N. Knull; 1 male: Chiricahua Mountains, AZ, VII-18-1961, D. J. and J. N. Knull; 1 female: Chiricahua Mountains, AZ, IX-11-1962, D. J. and J. N. Knull; 2 females: Sabino Canyon, AZ, VIII-7-1962, D. J. and J. N. Knull; 1 male, 2 females: Chiricahua Mountains, AZ, VIII-14-1962, D. J. and J. N. Knull; 1 female: Tucson, AZ, VII-1929, J. N. Knull, 1 female: Tucson, AZ, VIII-1910, J. N. Knull; 1 female: Tucson, AZ, VIII-1927, J. N. Knull; 1 male: Pecos, TX, 15-VIII-1962, N. M. Downie; 1 female: Globe, AZ, 1-VII-1933, F. H. Parker; 2 males: Santa Cruz Co., AZ, Yanks Spring, 4 m SE Ruby, Pajarito Mountains, 4,000 ft, IX-5-1950, T. Cohn, P. Boone and M. Cazier; 1 male: Pima Co., AZ, El Mirador Ranch, 4 mi NW Sasabe, Baboquivari Mts., 3,900 ft, IX-3-1950, T. Cohn, P. Boone and M. Cazier; 2 females: Pima Co., AZ, Sabino Canyon, Santa Catalina Mts., 5,000 ft, VIII-6-1948, G. E. Ball; 1 male: Pima Co., AZ, 15 mi E Tucson, 2600 ft, VIII-18-1950, T. Cohn, P. Boone and M. Cazier; 1 male, 1 female: Pima Co., AZ, Madrona Canyon, Ranger Station, Rincon Mts, VIII-24-1952, 3,300 ft, G. M. Bradt; 3 males: Pima Co., AZ, Continental, VII-29-1948, G. E. Ball; 2 females: Patagonia, AZ, VII-6-1936, M. Cazier; 2 males: Hidalgo Co., NM, 18 mi N Rodeo, VII-7-1956; 1 male: Pima Co., AZ, Tucson, VII-1953, G. M. Bradt; 1 female: Patagonia, AZ, <!--PageBreak-->VII-6-1936, M. Cazier; 1 female: Tucson, AZ, VIII-26-1949, 2,700, G. M. Bradt; 1 female: Globe, AZ, VIII-28-1952, F. H. Parker; 1 female: Huachuca Mountains, AZ, 5,400, on palm, Chass; 1 male: Gila Bend, AZ, [no collecting date and collector data]; 2 females: Baboquivari Mountains, AZ, VII-23-1949; F. H. Parker; 1 male, 1 female: Coyote Mountains, AZ, VII-4-VIII-1916, <named-content xmlns:xlink="http://www.w3.org/1999/xlink" content-type="dwc:verbatimCoordinates" xlink:type="simple"><named-content content-type="geo-json" specific-use="{&#34;type&#34;:&#34;Point&#34;,&#34;coordinates&#34;:[-111.483333,31.983333]}" id="NCID0EGRDI" xlink:type="simple">31°59'N 111°29'W</named-content></named-content>, 3,500, [no collector data]; 1 female: Patagonia mountains, AZ, VIII-20-1949, F. H. Parker; 1 female: Huachuca Mountains, AZ, VIII-15-1949, F. H. Parker; 1 female: Pima Co., AZ, Lowell Ranger Station, VI-20-VII-1916; 1 female: Globe, AZ, VIII-26-1935, C. Parker; 1 female: Santa Cruz Co., AZ, Pajarito Mts., Pena Blanca, Canyon, VII-27-1978, 1191 m, at light, S. McCleve; 1 male, 1 female : Cochise Co., AZ, Texas Canyon, 5,300’, black lite, VIII-12-1974, S. McCleve; 1 female: Cochise Co., AZ, San Bernardino Ranch, VIII-14-1976, S. McCleve; 2 female: Cochise Co., AZ, Leslie Canyon, VIII-17-1978, S. McCleve; 1 male: Cochise Co., AZ, Texas Canyon, 5300’, black lite, VIII-12-1974; 1 female: Graham Co., AZ, Aravaipa Canyon, Turkey Creek, VIII-11-1998, MV and blacklight, F. W. Skillman Jr; 1 male, 1 female: Tortilla Mountains, AZ, 12 mi N of Tucson, Pima Co., VII-16-1966; 1 female: Pima Co., AZ, Collsal Cave Park, VIII-25-1970, K. Stephan; 1 female: Cochise Co., AZ, South Western Res. Sta., VII-6-1980, UV light, L. L. Lampert Jr; 2 males: Cochise Co., AZ, Cottonwood Canyon, mercury vapor + black light, VII-16-2000, R. Turnbow; 1 male, 1 female: La Paz Co., AZ, 12-VI-1996, Cibola NWR, D. Anderson. MEXICO: 1 male: Sonora, Mexico, Tastiota, VII-18-1952, C. and P. Vaurie; 1 male: Durango, Mexico, Rodeo, San Juan del Rio, 4,700 ft, VII-29-1947; 2 females: Sonora, Mexico, Obregon, VII-29-1952, C. P. Vaurie; 1 male, 1 female: Sonora, Mexico, Minas Nuevas, 7-VIII-1952, C. and P. Vaurie.</p></tp:treatment-sec><tp:treatment-sec><!--Section generated to contain objects referenced in tp:taxon-treatment.--><fig id="F3" position="float" orientation="portrait"><label>Figure 3.</label><caption><p>Habitus of: <bold>A</bold> <italic><tp:taxon-name><tp:taxon-name-part taxon-name-part-type="genus" reg="Cylidrus">Cylidrus</tp:taxon-name-part> <tp:taxon-name-part taxon-name-part-type="species" reg="abdominalis">abdominalis</tp:taxon-name-part></tp:taxon-name></italic> <bold>B</bold> <italic><tp:taxon-name><tp:taxon-name-part taxon-name-part-type="genus" reg="Cymatoderella">Cymatoderella</tp:taxon-name-part> <tp:taxon-name-part taxon-name-part-type="species" reg="collaris">collaris</tp:taxon-name-part></tp:taxon-name></italic> <bold>C</bold> <italic><tp:taxon-name><tp:taxon-name-part taxon-name-part-type="genus" reg="Cymatoderella">Cymatoderella</tp:taxon-name-part> <tp:taxon-name-part taxon-name-part-type="species" reg="morula">morula</tp:taxon-name-part></tp:taxon-name></italic> <bold>D</bold> <italic><tp:taxon-name><tp:taxon-name-part taxon-name-part-type="genus" reg="Cymatoderella">Cymatoderella</tp:taxon-name-part> <tp:taxon-name-part taxon-name-part-type="species" reg="patagoniae">patagoniae</tp:taxon-name-part></tp:taxon-name></italic> <bold>E</bold> <italic><tp:taxon-name><tp:taxon-name-part taxon-name-part-type="genus" reg="Lecontella">Lecontella</tp:taxon-name-part> <tp:taxon-name-part taxon-name-part-type="species" reg="brunnea">brunnea</tp:taxon-name-part></tp:taxon-name></italic> <bold>F</bold> <italic><tp:taxon-name><tp:taxon-name-part taxon-name-part-type="genus" reg="Lecontella">Lecontella</tp:taxon-name-part> <tp:taxon-name-part taxon-name-part-type="species" reg="gnara">gnara</tp:taxon-name-part></tp:taxon-name></italic>.</p></caption><graphic xmlns:xlink="http://www.w3.org/1999/xlink" xlink:href="zookeys-719-075-g003.jpg" position="float" orientation="portrait" xlink:type="simple" id="oo_172600.jpg"/></fig><fig id="F7" position="float" orientation="portrait"><label>Figure 7.</label><caption><p>
                <bold>A–B</bold> Tarsal claws of: <bold>A</bold> <italic><tp:taxon-name><tp:taxon-name-part taxon-name-part-type="genus" reg="Bogcia">Bogcia</tp:taxon-name-part> <tp:taxon-name-part taxon-name-part-type="species" reg="oaxacae">oaxacae</tp:taxon-name-part></tp:taxon-name></italic> <bold>B</bold> <italic><tp:taxon-name><tp:taxon-name-part taxon-name-part-type="genus" reg="Cymatodera">Cymatodera</tp:taxon-name-part> <tp:taxon-name-part taxon-name-part-type="species" reg="balteata">balteata</tp:taxon-name-part></tp:taxon-name></italic> <bold>C–D</bold> Pronotal structure of: <bold>C</bold> <italic><tp:taxon-name><tp:taxon-name-part taxon-name-part-type="genus" reg="Monophylla">Monophylla</tp:taxon-name-part> <tp:taxon-name-part taxon-name-part-type="species" reg="terminata">terminata</tp:taxon-name-part></tp:taxon-name></italic> <bold>D</bold> <italic><tp:taxon-name><tp:taxon-name-part taxon-name-part-type="genus" reg="Barrotillus">Barrotillus</tp:taxon-name-part> <tp:taxon-name-part taxon-name-part-type="species" reg="kropotkini">kropotkini</tp:taxon-name-part></tp:taxon-name></italic> <bold>E–F</bold> First and second visible ventrite of: <bold>E</bold> <italic><tp:taxon-name><tp:taxon-name-part taxon-name-part-type="genus" reg="Cymatodera">Cymatodera</tp:taxon-name-part> <tp:taxon-name-part taxon-name-part-type="species" reg="mitae">mitae</tp:taxon-name-part></tp:taxon-name></italic> (male), arrows indicate longitudinal carina <bold>F</bold> <italic><tp:taxon-name><tp:taxon-name-part taxon-name-part-type="genus" reg="Cymatodera">Cymatodera</tp:taxon-name-part> <tp:taxon-name-part taxon-name-part-type="species" reg="mitae">mitae</tp:taxon-name-part></tp:taxon-name></italic> (female) <bold>G</bold> Elytral ground of <italic><tp:taxon-name><tp:taxon-name-part taxon-name-part-type="genus" reg="Lecontella">Lecontella</tp:taxon-name-part> <tp:taxon-name-part taxon-name-part-type="species" reg="gnara">gnara</tp:taxon-name-part></tp:taxon-name></italic>.</p></caption><graphic xmlns:xlink="http://www.w3.org/1999/xlink" xlink:href="zookeys-719-075-g007.jpg" position="float" orientation="portrait" xlink:type="simple" id="oo_172604.jpg"/></fig><fig id="F10" position="float" orientation="portrait"><label>Figure 10.</label><caption><p>Antennae of: <bold>A</bold> <italic><tp:taxon-name><tp:taxon-name-part taxon-name-part-type="genus" reg="Lecontella">Lecontella</tp:taxon-name-part> <tp:taxon-name-part taxon-name-part-type="species" reg="gnara">gnara</tp:taxon-name-part></tp:taxon-name></italic> (male) <bold>B</bold> <italic><tp:taxon-name><tp:taxon-name-part taxon-name-part-type="genus" reg="Lecontella">Lecontella</tp:taxon-name-part> <tp:taxon-name-part taxon-name-part-type="species" reg="striatopunctata">striatopunctata</tp:taxon-name-part></tp:taxon-name></italic> (male) <bold>C</bold> <italic><tp:taxon-name><tp:taxon-name-part taxon-name-part-type="genus" reg="Monophylla">Monophylla</tp:taxon-name-part> <tp:taxon-name-part taxon-name-part-type="species" reg="californica">californica</tp:taxon-name-part></tp:taxon-name></italic> (male) <bold>D</bold> <italic><tp:taxon-name><tp:taxon-name-part taxon-name-part-type="genus" reg="Monophylla">Monophylla</tp:taxon-name-part> <tp:taxon-name-part taxon-name-part-type="species" reg="terminata">terminata</tp:taxon-name-part></tp:taxon-name></italic> (female) <bold>E</bold> <italic><tp:taxon-name><tp:taxon-name-part taxon-name-part-type="genus" reg="Onychotillus">Onychotillus</tp:taxon-name-part> <tp:taxon-name-part taxon-name-part-type="species" reg="cubana">cubana</tp:taxon-name-part></tp:taxon-name></italic> (male) <bold>F</bold> <italic><tp:taxon-name><tp:taxon-name-part taxon-name-part-type="genus" reg="Onychotillus">Onychotillus</tp:taxon-name-part> <tp:taxon-name-part taxon-name-part-type="species" reg="vittatus">vittatus</tp:taxon-name-part></tp:taxon-name></italic> (male) <bold>G</bold> <italic><tp:taxon-name><tp:taxon-name-part taxon-name-part-type="genus" reg="Cymatodera">Cymatodera</tp:taxon-name-part> <tp:taxon-name-part taxon-name-part-type="species" reg="longicornis">longicornis</tp:taxon-name-part></tp:taxon-name></italic> (male) <bold>H</bold> <italic><tp:taxon-name><tp:taxon-name-part taxon-name-part-type="genus" reg="Cymatodera">Cymatodera</tp:taxon-name-part> <tp:taxon-name-part taxon-name-part-type="species" reg="limatula">limatula</tp:taxon-name-part></tp:taxon-name></italic> (male).</p></caption><graphic xmlns:xlink="http://www.w3.org/1999/xlink" xlink:href="zookeys-719-075-g010.jpg" position="float" orientation="portrait" xlink:type="simple" id="oo_172607.jpg"/></fig><fig id="F12" position="float" orientation="portrait"><label>Figure 12.</label><caption><p>
                <bold>A–B</bold> Eye structure of: <bold>A</bold> <italic><tp:taxon-name><tp:taxon-name-part taxon-name-part-type="genus" reg="Cymatodera">Cymatodera</tp:taxon-name-part> <tp:taxon-name-part taxon-name-part-type="species" reg="laevicollis">laevicollis</tp:taxon-name-part></tp:taxon-name></italic> <bold>B</bold> <italic><tp:taxon-name><tp:taxon-name-part taxon-name-part-type="genus" reg="Monophylla">Monophylla</tp:taxon-name-part> <tp:taxon-name-part taxon-name-part-type="species" reg="californica">californica</tp:taxon-name-part></tp:taxon-name></italic> <bold>C–D</bold> Mesepisternum: <bold>C</bold> Hidden throughout its length in <italic><tp:taxon-name><tp:taxon-name-part taxon-name-part-type="genus" reg="Lecontella">Lecontella</tp:taxon-name-part> <tp:taxon-name-part taxon-name-part-type="species" reg="gnara">gnara</tp:taxon-name-part></tp:taxon-name></italic> <bold>D</bold> Visible throughout its length in <italic><tp:taxon-name><tp:taxon-name-part taxon-name-part-type="genus" reg="Callotillus">Callotillus</tp:taxon-name-part> <tp:taxon-name-part taxon-name-part-type="species" reg="eburneocinctus">eburneocinctus</tp:taxon-name-part></tp:taxon-name></italic> <bold>E–F</bold> Pronotal surface of: <bold>E</bold> <italic><tp:taxon-name><tp:taxon-name-part taxon-name-part-type="genus" reg="Lecontella">Lecontella</tp:taxon-name-part> <tp:taxon-name-part taxon-name-part-type="species" reg="brunnea">brunnea</tp:taxon-name-part></tp:taxon-name></italic> <bold>F</bold> <italic><tp:taxon-name><tp:taxon-name-part taxon-name-part-type="genus" reg="Lecontella">Lecontella</tp:taxon-name-part> <tp:taxon-name-part taxon-name-part-type="species" reg="gnara">gnara</tp:taxon-name-part></tp:taxon-name></italic>.</p></caption><graphic xmlns:xlink="http://www.w3.org/1999/xlink" xlink:href="zookeys-719-075-g012.jpg" position="float" orientation="portrait" xlink:type="simple" id="oo_172611.jpg"/></fig><fig id="F19" position="float" orientation="portrait"><label>Figure 19.</label><caption><p>Male genitalia of: <bold>A</bold> <italic><tp:taxon-name><tp:taxon-name-part taxon-name-part-type="genus" reg="Neocallotillus">Neocallotillus</tp:taxon-name-part> <tp:taxon-name-part taxon-name-part-type="species" reg="elegans">elegans</tp:taxon-name-part></tp:taxon-name></italic> (<italic>vafer</italic>) <bold>B</bold> <italic><tp:taxon-name><tp:taxon-name-part taxon-name-part-type="genus" reg="Cymatoderella">Cymatoderella</tp:taxon-name-part> <tp:taxon-name-part taxon-name-part-type="species" reg="collaris">collaris</tp:taxon-name-part></tp:taxon-name></italic> <bold>C</bold> <italic><tp:taxon-name><tp:taxon-name-part taxon-name-part-type="genus" reg="Cymatoderella">Cymatoderella</tp:taxon-name-part> <tp:taxon-name-part taxon-name-part-type="species" reg="morula">morula</tp:taxon-name-part></tp:taxon-name></italic> <bold>D</bold> <italic><tp:taxon-name><tp:taxon-name-part taxon-name-part-type="genus" reg="Cymatoderella">Cymatoderella</tp:taxon-name-part> <tp:taxon-name-part taxon-name-part-type="species" reg="patagoniae">patagoniae</tp:taxon-name-part></tp:taxon-name></italic> <bold>E</bold> <italic><tp:taxon-name><tp:taxon-name-part taxon-name-part-type="genus" reg="Lecontella">Lecontella</tp:taxon-name-part> <tp:taxon-name-part taxon-name-part-type="species" reg="brunnea">brunnea</tp:taxon-name-part></tp:taxon-name></italic> <bold>F</bold> <italic><tp:taxon-name><tp:taxon-name-part taxon-name-part-type="genus" reg="Lecontella">Lecontella</tp:taxon-name-part> <tp:taxon-name-part taxon-name-part-type="species" reg="gnara">gnara</tp:taxon-name-part></tp:taxon-name></italic>.</p></caption><graphic xmlns:xlink="http://www.w3.org/1999/xlink" xlink:href="zookeys-719-075-g019.jpg" position="float" orientation="portrait" xlink:type="simple" id="oo_172618.jpg"/></fig></tp:treatment-sec><ref-list><ref id="B18"><mixed-citation xmlns:xlink="http://www.w3.org/1999/xlink" xlink:type="simple">
          <person-group><name name-style="western"><surname>Chevrolat</surname><given-names>MA</given-names></name></person-group> (<year>1833</year>) <article-title>Coleopteres du Mexique. Impremiere de G. Silberman.</article-title> <source>Strasburg</source> <volume>1</volume>: <fpage>1</fpage>–<lpage>25</lpage>.</mixed-citation></ref><ref id="B24"><mixed-citation xmlns:xlink="http://www.w3.org/1999/xlink" xlink:type="simple">
          <person-group><name name-style="western"><surname>Ekis</surname><given-names>G</given-names></name></person-group> (<year>1975</year>) <article-title>Taxonomic and nomenclatural status of clerid taxa described by Massimiliano Spinola (1780-1857) (<tp:taxon-name><tp:taxon-name-part taxon-name-part-type="order">Coleoptera</tp:taxon-name-part></tp:taxon-name>: <tp:taxon-name><tp:taxon-name-part taxon-name-part-type="family">Cleridae</tp:taxon-name-part></tp:taxon-name>).</article-title> <source>Bollettino dell’Museo di Zoologia della Universita di Torino</source> <volume>1</volume>: <fpage>1</fpage>–<lpage>80</lpage>.</mixed-citation></ref></ref-list></tp:taxon-treatment>
