# Supplementary material for: A taxonomic revision of the subfamily Tillinae Leach sensu lato (Coleoptera, Cleridae) in the New World
Source: Zookeys. 2017 Dec 7;(179):75–157. doi: 10.3897/zookeys.179.21253 (PMC5740450; doi:10.3897/zookeys.179.21253)
Supplement: XML Treatment for Monophylla [file zookeys.179.21253-treatment23.xml]

<!DOCTYPE tp:taxon-treatment
  PUBLIC "-//TaxonX//DTD Taxonomic Treatment Publishing DTD v0 20100105//EN" "tax-treatment-NSO.dtd">
<tp:taxon-treatment xmlns:tp="http://www.plazi.org/taxpub"><tp:treatment-meta><kwd-group><label>Taxon classification</label><kwd><named-content xmlns:xlink="http://www.w3.org/1999/xlink" content-type="kingdom">Animalia</named-content></kwd><kwd><named-content xmlns:xlink="http://www.w3.org/1999/xlink" content-type="order">Coleoptera</named-content></kwd><kwd><named-content xmlns:xlink="http://www.w3.org/1999/xlink" content-type="family">Cleridae</named-content></kwd></kwd-group><mixed-citation publication-type="journal"><person-group><name><surname>Burke</surname><given-names>Alan</given-names></name><name><surname>Zolnerowich</surname><given-names>Gregory</given-names></name></person-group><article-title>A taxonomic revision of the subfamily <tp:taxon-name><tp:taxon-name-part taxon-name-part-type="subfamily">Tillinae</tp:taxon-name-part></tp:taxon-name> Leach <italic>sensu lato</italic> (<tp:taxon-name><tp:taxon-name-part taxon-name-part-type="order">Coleoptera</tp:taxon-name-part></tp:taxon-name>, <tp:taxon-name><tp:taxon-name-part taxon-name-part-type="family">Cleridae</tp:taxon-name-part></tp:taxon-name>) in the New World</article-title><source>Zookeys</source><day>7</day><month>12</month><year>2017</year><volume>2017</volume><issue>179</issue><fpage>75</fpage><lpage>157</lpage><pub-id pub-id-type="doi">10.3897/zookeys.179.21253</pub-id></mixed-citation></tp:treatment-meta><tp:nomenclature><tp:taxon-name>
            <tp:taxon-name-part taxon-name-part-type="genus" reg="Monophylla">Monophylla</tp:taxon-name-part>
          </tp:taxon-name><tp:taxon-authority>Spinola, 1841</tp:taxon-authority></tp:nomenclature><tp:treatment-sec sec-type="type species" id="SECID0ES5DI"><title>Type species.</title><p>
            <italic><tp:taxon-name><tp:taxon-name-part taxon-name-part-type="genus" reg="Cymatodera">Cymatodera</tp:taxon-name-part> <tp:taxon-name-part taxon-name-part-type="species" reg="megatoma">megatoma</tp:taxon-name-part></tp:taxon-name></italic> Spinola, 1841 (monotype), synonymized as <tp:taxon-name><tp:taxon-name-part taxon-name-part-type="genus" reg="Monophylla">Monophylla</tp:taxon-name-part> (<tp:taxon-name-part taxon-name-part-type="subgenus" reg="Tillus">Tillus</tp:taxon-name-part>) <tp:taxon-name-part taxon-name-part-type="species" reg="terminata">terminata</tp:taxon-name-part></tp:taxon-name> (Say, 1835).</p></tp:treatment-sec><tp:treatment-sec sec-type="Synonyms" id="SECID0ER6DI"><title>Synonyms.</title><p>
            <italic><tp:taxon-name><tp:taxon-name-part taxon-name-part-type="genus" reg="Macrotelus">Macrotelus</tp:taxon-name-part></tp:taxon-name></italic> Klug, 1842, type species: <italic><tp:taxon-name><tp:taxon-name-part taxon-name-part-type="genus" reg="Tillus">Tillus</tp:taxon-name-part> <tp:taxon-name-part taxon-name-part-type="species" reg="terminatus">terminatus</tp:taxon-name-part></tp:taxon-name></italic> Say (monotypic), synonymized by <xref ref-type="bibr" rid="B40">LeConte (1849)</xref>; <italic><tp:taxon-name><tp:taxon-name-part taxon-name-part-type="genus" reg="Elasmocerus">Elasmocerus</tp:taxon-name-part></tp:taxon-name></italic> LeConte, 1849, type species: <italic><tp:taxon-name><tp:taxon-name-part taxon-name-part-type="genus" reg="Monophylla">Monophylla</tp:taxon-name-part> <tp:taxon-name-part taxon-name-part-type="species" reg="terminata">terminata</tp:taxon-name-part></tp:taxon-name></italic> Say (original designation), unnecessary replacement name for <italic><tp:taxon-name><tp:taxon-name-part taxon-name-part-type="genus" reg="Monophylla">Monophylla</tp:taxon-name-part></tp:taxon-name></italic> (Say, 1835).</p></tp:treatment-sec><tp:treatment-sec sec-type="distribution" id="SECID0EHBAK"><title>Distribution.</title><p>Shown in Fig. <xref ref-type="fig" rid="F21">21J</xref>.</p></tp:treatment-sec><tp:treatment-sec sec-type="Differential diagnosis" id="SECID0ERBAK"><title>Differential diagnosis.</title><p>
            <italic><tp:taxon-name><tp:taxon-name-part taxon-name-part-type="genus" reg="Monophylla">Monophylla</tp:taxon-name-part></tp:taxon-name></italic> is conspicuously different from other New World tillinids, and several morphological characters are unique to this genus. The most characteristic feature of the genus is the size of the last antennomere. Species in <italic><tp:taxon-name><tp:taxon-name-part taxon-name-part-type="genus" reg="Monophylla">Monophylla</tp:taxon-name-part></tp:taxon-name></italic> have this antennomere conspicuously longer than remaining antennomeres combined (Fig. <xref ref-type="fig" rid="F10">10C–D</xref>). This character state is also observed in species of the African genus <italic><tp:taxon-name><tp:taxon-name-part taxon-name-part-type="genus" reg="Teloclerus">Teloclerus</tp:taxon-name-part></tp:taxon-name></italic> Schenkling (<tp:taxon-name><tp:taxon-name-part taxon-name-part-type="family">Cleridae</tp:taxon-name-part></tp:taxon-name>: <tp:taxon-name><tp:taxon-name-part taxon-name-part-type="subfamily">Tillinae</tp:taxon-name-part></tp:taxon-name>). The enlarged and feebly emarginate eyes of <italic><tp:taxon-name><tp:taxon-name-part taxon-name-part-type="genus" reg="Teloclerus">Teloclerus</tp:taxon-name-part></tp:taxon-name></italic> (Fig. <xref ref-type="fig" rid="F4">4E</xref>) may serve to separate this genus from the New World <italic><tp:taxon-name><tp:taxon-name-part taxon-name-part-type="genus" reg="Monophylla">Monophylla</tp:taxon-name-part></tp:taxon-name></italic>, where the eyes are of moderate size and conspicuously emarginate, almost dividing them into two portions (Fig. <xref ref-type="fig" rid="F12">12B</xref>). Additional characters that will serve to separate <italic><tp:taxon-name><tp:taxon-name-part taxon-name-part-type="genus" reg="Monophylla">Monophylla</tp:taxon-name-part></tp:taxon-name></italic> from other New World <tp:taxon-name><tp:taxon-name-part taxon-name-part-type="subfamily">Tillinae</tp:taxon-name-part></tp:taxon-name> genera are the rectangular shape and strongly rugulose surface of the pronotum (Fig. <xref ref-type="fig" rid="F7">7C</xref>), and the exposed pygidium in dorsal view (Fig. <xref ref-type="fig" rid="F4">4C–D</xref>).</p></tp:treatment-sec><tp:treatment-sec sec-type="redescription" id="SECID0EEEAK"><title>Redescription.</title><p>Size: 4–10 mm. Color: Body ranging from fuscous to ferrugineous; some specimens may possess one pale fascia on each elytron (Fig. <xref ref-type="fig" rid="F4">4B–D</xref>). Body: Winged species, elongate, slender, subparallel.</p><p>Head: Including eye slightly narrower than pronotum; integument numerously, coarsely punctate, punctations vary from narrow to wide and shallow to deep; eyes moderately small, finely faceted, strongly emarginate, emargination almost dividing each eye into two separate halves (Fig. <xref ref-type="fig" rid="F12">12B</xref>); inconspicuously bulging laterally; number of antennomeres variable, last antennomere as long as or conspicuously longer than the length of remaining antennomeres combined (Fig. <xref ref-type="fig" rid="F10">10C–D</xref>); frons bi-impressed; terminal labial palpi securiform; terminal maxillary palpi cylindrical, compressed laterally.</p><p>Thorax: Pronotum coarsely punctate, punctations may range from narrow to wide, depending on species; lateral margins subparallel, slightly constricted posteriorly (Fig. <xref ref-type="fig" rid="F7">7C</xref>). Prosternum enlarged, smooth to rugose, variously punctate. Mesoventrite wider than long, smooth to rugulose, somewhat punctate. Metaventrite wider than long, surface conspicuously punctate to almost smooth. Metaventral process not compressed anteriorly. Metepisterna largely exposed, the elytra do not coverer these plates.</p><p>Elytra: Elongate, subparallel, surface coarsely punctate, punctations numerous, irregularly arranged, punctations extending to apex; scutellum ovoid, not compressed, wider than long; epipleural fold complete, narrowing toward apex.</p><p>Legs: Femora feebly to coarsely rugose; swollen; tibiae slender; pulvillar formula 4-4-4; two tarsal denticles, inner tarsal denticles trigonal in shape.</p><!--PageBreak--><p>Abdomen: Six visible ventrites. Ventrites 1-5 not impressed laterally; pygidium of males moderately differentiated from that of females; females with sixth ventrite broadly rounded; pygidium simple; pygidium covered by elytra in dorsal view.</p></tp:treatment-sec><tp:treatment-sec sec-type="remarks" id="SECID0ECFAK"><title>Remarks.</title><p>
            <italic><tp:taxon-name><tp:taxon-name-part taxon-name-part-type="genus" reg="Monophylla">Monophylla</tp:taxon-name-part></tp:taxon-name></italic> was described by <xref ref-type="bibr" rid="B63">Spinola (1841)</xref>, assigning <italic><tp:taxon-name><tp:taxon-name-part taxon-name-part-type="genus" reg="Monophylla">Monophylla</tp:taxon-name-part> <tp:taxon-name-part taxon-name-part-type="species" reg="megatoma">megatoma</tp:taxon-name-part></tp:taxon-name></italic>, a species later synonymized as <italic><tp:taxon-name><tp:taxon-name-part taxon-name-part-type="genus" reg="Monophylla">Monophylla</tp:taxon-name-part> <tp:taxon-name-part taxon-name-part-type="species" reg="terminata">terminata</tp:taxon-name-part></tp:taxon-name></italic> (Say), as the type species. Synonyms for the genus were subsequently proposed by <xref ref-type="bibr" rid="B32">Klug (1842)</xref> and <xref ref-type="bibr" rid="B40">LeConte (1849)</xref>. Klug erected <italic><tp:taxon-name><tp:taxon-name-part taxon-name-part-type="genus" reg="Macrotelus">Macrotelus</tp:taxon-name-part></tp:taxon-name></italic> (1842) to designate <italic><tp:taxon-name><tp:taxon-name-part taxon-name-part-type="genus" reg="Tillus">Tillus</tp:taxon-name-part> <tp:taxon-name-part taxon-name-part-type="species" reg="terminatus">terminatus</tp:taxon-name-part></tp:taxon-name></italic> Say as a different entity outside of species of <italic><tp:taxon-name><tp:taxon-name-part taxon-name-part-type="genus" reg="Tillus">Tillus</tp:taxon-name-part></tp:taxon-name></italic>. <xref ref-type="bibr" rid="B40">LeConte (1849)</xref> erected the monotypic genus <italic><tp:taxon-name><tp:taxon-name-part taxon-name-part-type="genus" reg="Elasmocerus">Elasmocerus</tp:taxon-name-part></tp:taxon-name></italic> to synonymize <tp:taxon-name><tp:taxon-name-part taxon-name-part-type="genus" reg="Tillus">Tillus</tp:taxon-name-part> (<tp:taxon-name-part taxon-name-part-type="subgenus" reg="Macrotelus">Macrotelus</tp:taxon-name-part>) <tp:taxon-name-part taxon-name-part-type="species" reg="terminatus">terminatus</tp:taxon-name-part></tp:taxon-name> Say. Both names were unnecessary replacement names for <italic><tp:taxon-name><tp:taxon-name-part taxon-name-part-type="genus" reg="Monophylla">Monophylla</tp:taxon-name-part></tp:taxon-name></italic> and are now considered junior synonyms. Currently, the genus is composed of four species distributed in the United States, Mexico, Central America and Cuba. Due to a lack of material of <italic><tp:taxon-name><tp:taxon-name-part taxon-name-part-type="genus" reg="Monophylla">Monophylla</tp:taxon-name-part> <tp:taxon-name-part taxon-name-part-type="species" reg="cinctipennis">cinctipennis</tp:taxon-name-part></tp:taxon-name></italic> (<xref ref-type="bibr" rid="B19">Chevrolat 1874</xref>), this species is not covered in this study. The relatively short description given by <xref ref-type="bibr" rid="B19">Chevrolat (1874)</xref> is translated from French and presented here. Remaining species are redescribed here.</p><p>Sexual dimorphism is noticeable in all species comprising the genus. The form of the antennae, number of antennomeres, and differences in the shape of the pygidium will help to separate males from females (Figs <xref ref-type="fig" rid="F10">10C–D</xref>). Due to this dimorphism, keys for identification to <italic><tp:taxon-name><tp:taxon-name-part taxon-name-part-type="genus" reg="Monophylla">Monophylla</tp:taxon-name-part></tp:taxon-name></italic> species are given for males and females, separately. It is advisable to determine the sex of the specimen before using the keys provided here. Sex determination can be achieved upon observation of the last antennomere. Males have the last antennomere conspicuously elongate and laterally compressed, with remaining segments remarkably reduced (Fig. <xref ref-type="fig" rid="F10">10C</xref>). Females, on the other side, have the last antennomere moderately enlarged, slightly longer than remaining antennomeres combined, and antennomeres 7-10 or 6-10 are strongly serrate (Fig. <xref ref-type="fig" rid="F10">10D</xref>). Additionally, the pygidium of males is subquadrate in shape and emarginate posteriorly (Fig. <xref ref-type="fig" rid="F17">17E–F</xref>), while females have this segment broadly rounded posteriorly (Fig. <xref ref-type="fig" rid="F17">17G–H</xref>).</p></tp:treatment-sec><tp:treatment-sec sec-type="key" id="SECID0E1JAK"><title>Key to male species of <italic><tp:taxon-name><tp:taxon-name-part taxon-name-part-type="genus" reg="Monophylla">Monophylla</tp:taxon-name-part></tp:taxon-name></italic> Spinola</title><table-wrap content-type="key" position="anchor" orientation="portrait"><table id="TID0ESYAI" rules="all"><tbody><tr><td rowspan="1" colspan="1">1</td><td rowspan="1" colspan="1">Large specimens, ~8 mm long; antennae consisting of 11 antennomeres; integument color mostly black, except the elytral suture and margins testaceous, and scutellum brown; head and pronotum coarsely, heavily punctate; restricted to Cuba</td><td rowspan="1" colspan="1">
                    <bold><italic><tp:taxon-name><tp:taxon-name-part taxon-name-part-type="genus" reg="Monophylla">Monophylla</tp:taxon-name-part> <tp:taxon-name-part taxon-name-part-type="species" reg="cinctipennis">cinctipennis</tp:taxon-name-part></tp:taxon-name></italic></bold>
                  </td></tr><tr><td rowspan="1" colspan="1">–</td><td rowspan="1" colspan="1">Smaller specimens, 4–8 mm; antennae consisting of 9 or 10 antennomeres; integument color not as above; head and pronotum variously punctate, species not found in Cuba</td><td rowspan="1" colspan="1">
                    <bold>2</bold>
                  </td></tr><tr><td rowspan="1" colspan="1">2(1)</td><td rowspan="1" colspan="1">Pronotum bicolored, outer region of pronotal disc testaceous to ferrugineous, median region of pronotal disc piceous to black (Fig. <xref ref-type="fig" rid="F4">4D</xref>); antennomeres 3-9 robust, antennomeres 6-9 serrate, gradually increasing in size toward distal end</td><td rowspan="1" colspan="1">
                    <bold><italic><tp:taxon-name><tp:taxon-name-part taxon-name-part-type="genus" reg="Monophylla">Monophylla</tp:taxon-name-part> <tp:taxon-name-part taxon-name-part-type="species" reg="terminata">terminata</tp:taxon-name-part></tp:taxon-name></italic></bold>
                  </td></tr><tr><td rowspan="1" colspan="1">–</td><td rowspan="1" colspan="1">Pronotum not as above; antennae not as above, antennomeres 7-9 serrate or compacted</td><td rowspan="1" colspan="1">
                    <bold>3</bold>
                  </td></tr><!--PageBreak--><tr><td rowspan="1" colspan="1">3(2)</td><td rowspan="1" colspan="1">Antennae composed of 9 antennomeres; antennomeres 3-6 reduced, conspicuously compacted and difficult to distinguish, antennomeres 7-8 serrate (Fig. <xref ref-type="fig" rid="F10">10C</xref>); pronotum uniformly brown to dark testaceous except the anterior and posterior edge with a narrow tint of testaceous to ferrugineous color (Fig. <xref ref-type="fig" rid="F4">4B</xref>)</td><td rowspan="1" colspan="1">
                    <bold><italic><tp:taxon-name><tp:taxon-name-part taxon-name-part-type="genus" reg="Monophylla">Monophylla</tp:taxon-name-part> <tp:taxon-name-part taxon-name-part-type="species" reg="californica">californica</tp:taxon-name-part></tp:taxon-name></italic></bold>
                  </td></tr><tr><td rowspan="1" colspan="1">–</td><td rowspan="1" colspan="1">Antennae composed of 10 antennomeres; antennomeres 3-9 compacted, moderately robust, serration on antennomeres 4-9 gradually increasing toward distal end; pronotum uniformly brown to dark testaceous except the anterior and posterior edge with a shade of testaceous to ferrugineous color (Fig. <xref ref-type="fig" rid="F4">4C</xref>)</td><td rowspan="1" colspan="1">
                    <bold><italic><tp:taxon-name><tp:taxon-name-part taxon-name-part-type="genus" reg="Monophylla">Monophylla</tp:taxon-name-part> <tp:taxon-name-part taxon-name-part-type="species" reg="pallipes">pallipes</tp:taxon-name-part></tp:taxon-name></italic></bold>
                  </td></tr></tbody></table></table-wrap></tp:treatment-sec><tp:treatment-sec sec-type="key" id="SECID0EAPAK"><title>Key to female species of <italic><tp:taxon-name><tp:taxon-name-part taxon-name-part-type="genus" reg="Monophylla">Monophylla</tp:taxon-name-part></tp:taxon-name></italic> Spinola</title><table-wrap content-type="key" position="anchor" orientation="portrait"><table id="TID0EB4AI" rules="all"><tbody><tr><td rowspan="1" colspan="1">1</td><td rowspan="1" colspan="1">Antennae with 9 antennomeres; antennomeres 6-8 serrate, serration gradually increasing toward distal end; ninth antennomere slightly longer than the length of remaining antennomeres combined</td><td rowspan="1" colspan="1">
                    <bold><italic><tp:taxon-name><tp:taxon-name-part taxon-name-part-type="genus" reg="Monophylla">Monophylla</tp:taxon-name-part> <tp:taxon-name-part taxon-name-part-type="species" reg="californica">californica</tp:taxon-name-part></tp:taxon-name></italic></bold>
                  </td></tr><tr><td rowspan="1" colspan="1">–</td><td rowspan="1" colspan="1">Antennae with 10 antennomeres (Fig. <xref ref-type="fig" rid="F10">10D</xref>)</td><td rowspan="1" colspan="1">
                    <bold>2</bold>
                  </td></tr><tr><td rowspan="1" colspan="1">2(1)</td><td rowspan="1" colspan="1">Pronotum brown to almost piceous, a dark testaceous, narrow band of the anterior and posterior margins (Fig. <xref ref-type="fig" rid="F4">4C</xref>)</td><td rowspan="1" colspan="1">
                    <bold><italic><tp:taxon-name><tp:taxon-name-part taxon-name-part-type="genus" reg="Monophylla">Monophylla</tp:taxon-name-part> <tp:taxon-name-part taxon-name-part-type="species" reg="pallipes">pallipes</tp:taxon-name-part></tp:taxon-name></italic></bold>
                  </td></tr><tr><td rowspan="1" colspan="1">–</td><td rowspan="1" colspan="1">Pronotum bicolored, outer region of pronotal disc testaceous to ferrugineous, median region of pronotal disc piceous to black (Fig. <xref ref-type="fig" rid="F4">4D</xref>)</td><td rowspan="1" colspan="1">
                    <bold><italic><tp:taxon-name><tp:taxon-name-part taxon-name-part-type="genus" reg="Monophylla">Monophylla</tp:taxon-name-part> <tp:taxon-name-part taxon-name-part-type="species" reg="terminata">terminata</tp:taxon-name-part></tp:taxon-name></italic></bold>
                  </td></tr></tbody></table></table-wrap></tp:treatment-sec><tp:treatment-sec><!--Section generated to contain objects referenced in tp:taxon-treatment.--><fig id="F21" position="float" orientation="portrait"><label>Figure 21.</label><caption><p>Distribution in the New World of: <bold>A</bold> <tp:taxon-name><tp:taxon-name-part taxon-name-part-type="subfamily">Tillinae</tp:taxon-name-part></tp:taxon-name> Leach <bold>B</bold> <italic><tp:taxon-name><tp:taxon-name-part taxon-name-part-type="genus" reg="Araeodontia">Araeodontia</tp:taxon-name-part></tp:taxon-name></italic> Barr <bold>C</bold> <italic><tp:taxon-name><tp:taxon-name-part taxon-name-part-type="genus" reg="Barrotillus">Barrotillus</tp:taxon-name-part></tp:taxon-name></italic> Rifkind <bold>D</bold> <italic><tp:taxon-name><tp:taxon-name-part taxon-name-part-type="genus" reg="Bogcia">Bogcia</tp:taxon-name-part></tp:taxon-name></italic> Barr <bold>E</bold> <italic><tp:taxon-name><tp:taxon-name-part taxon-name-part-type="genus" reg="Bostrichoclerus">Bostrichoclerus</tp:taxon-name-part></tp:taxon-name></italic> Van Dyke <bold>F</bold> <italic><tp:taxon-name><tp:taxon-name-part taxon-name-part-type="genus" reg="Callotillus">Callotillus</tp:taxon-name-part></tp:taxon-name></italic> Wolcott <bold>G</bold> <italic><tp:taxon-name><tp:taxon-name-part taxon-name-part-type="genus" reg="Cymatodera">Cymatodera</tp:taxon-name-part></tp:taxon-name></italic> Gray (not treated here) <bold>H</bold> <italic><tp:taxon-name><tp:taxon-name-part taxon-name-part-type="genus" reg="Cymatoderella">Cymatoderella</tp:taxon-name-part></tp:taxon-name></italic> Barr <bold>I</bold> <italic><tp:taxon-name><tp:taxon-name-part taxon-name-part-type="genus" reg="Lecontella">Lecontella</tp:taxon-name-part></tp:taxon-name></italic> Wolcott &amp; Chapin <bold>J</bold> <italic><tp:taxon-name><tp:taxon-name-part taxon-name-part-type="genus" reg="Monophylla">Monophylla</tp:taxon-name-part></tp:taxon-name></italic> Spinola <bold>K</bold> <italic><tp:taxon-name><tp:taxon-name-part taxon-name-part-type="genus" reg="Onychotillus">Onychotillus</tp:taxon-name-part></tp:taxon-name></italic> Chapin <bold>L</bold> <italic><tp:taxon-name><tp:taxon-name-part taxon-name-part-type="genus" reg="Neocallotillus">Neocallotillus</tp:taxon-name-part></tp:taxon-name></italic> Burke.</p></caption><graphic xmlns:xlink="http://www.w3.org/1999/xlink" xlink:href="zookeys-719-075-g021.jpg" position="float" orientation="portrait" xlink:type="simple" id="oo_172620.jpg"/></fig><fig id="F10" position="float" orientation="portrait"><label>Figure 10.</label><caption><p>Antennae of: <bold>A</bold> <italic><tp:taxon-name><tp:taxon-name-part taxon-name-part-type="genus" reg="Lecontella">Lecontella</tp:taxon-name-part> <tp:taxon-name-part taxon-name-part-type="species" reg="gnara">gnara</tp:taxon-name-part></tp:taxon-name></italic> (male) <bold>B</bold> <italic><tp:taxon-name><tp:taxon-name-part taxon-name-part-type="genus" reg="Lecontella">Lecontella</tp:taxon-name-part> <tp:taxon-name-part taxon-name-part-type="species" reg="striatopunctata">striatopunctata</tp:taxon-name-part></tp:taxon-name></italic> (male) <bold>C</bold> <italic><tp:taxon-name><tp:taxon-name-part taxon-name-part-type="genus" reg="Monophylla">Monophylla</tp:taxon-name-part> <tp:taxon-name-part taxon-name-part-type="species" reg="californica">californica</tp:taxon-name-part></tp:taxon-name></italic> (male) <bold>D</bold> <italic><tp:taxon-name><tp:taxon-name-part taxon-name-part-type="genus" reg="Monophylla">Monophylla</tp:taxon-name-part> <tp:taxon-name-part taxon-name-part-type="species" reg="terminata">terminata</tp:taxon-name-part></tp:taxon-name></italic> (female) <bold>E</bold> <italic><tp:taxon-name><tp:taxon-name-part taxon-name-part-type="genus" reg="Onychotillus">Onychotillus</tp:taxon-name-part> <tp:taxon-name-part taxon-name-part-type="species" reg="cubana">cubana</tp:taxon-name-part></tp:taxon-name></italic> (male) <bold>F</bold> <italic><tp:taxon-name><tp:taxon-name-part taxon-name-part-type="genus" reg="Onychotillus">Onychotillus</tp:taxon-name-part> <tp:taxon-name-part taxon-name-part-type="species" reg="vittatus">vittatus</tp:taxon-name-part></tp:taxon-name></italic> (male) <bold>G</bold> <italic><tp:taxon-name><tp:taxon-name-part taxon-name-part-type="genus" reg="Cymatodera">Cymatodera</tp:taxon-name-part> <tp:taxon-name-part taxon-name-part-type="species" reg="longicornis">longicornis</tp:taxon-name-part></tp:taxon-name></italic> (male) <bold>H</bold> <italic><tp:taxon-name><tp:taxon-name-part taxon-name-part-type="genus" reg="Cymatodera">Cymatodera</tp:taxon-name-part> <tp:taxon-name-part taxon-name-part-type="species" reg="limatula">limatula</tp:taxon-name-part></tp:taxon-name></italic> (male).</p></caption><graphic xmlns:xlink="http://www.w3.org/1999/xlink" xlink:href="zookeys-719-075-g010.jpg" position="float" orientation="portrait" xlink:type="simple" id="oo_172607.jpg"/></fig><fig id="F4" position="float" orientation="portrait"><label>Figure 4.</label><caption><p>Habitus of: <bold>A</bold> <italic><tp:taxon-name><tp:taxon-name-part taxon-name-part-type="genus" reg="Lecontella">Lecontella</tp:taxon-name-part> <tp:taxon-name-part taxon-name-part-type="species" reg="striatopunctata">striatopunctata</tp:taxon-name-part></tp:taxon-name></italic> comb. n. <bold>B</bold> <italic><tp:taxon-name><tp:taxon-name-part taxon-name-part-type="genus" reg="Monophylla">Monophylla</tp:taxon-name-part> <tp:taxon-name-part taxon-name-part-type="species" reg="californica">californica</tp:taxon-name-part></tp:taxon-name></italic> <bold>C</bold> <italic><tp:taxon-name><tp:taxon-name-part taxon-name-part-type="genus" reg="Monophylla">Monophylla</tp:taxon-name-part> <tp:taxon-name-part taxon-name-part-type="species" reg="pallipes">pallipes</tp:taxon-name-part></tp:taxon-name></italic> <bold>D</bold> <italic><tp:taxon-name><tp:taxon-name-part taxon-name-part-type="genus" reg="Monophylla">Monophylla</tp:taxon-name-part> <tp:taxon-name-part taxon-name-part-type="species" reg="terminata">terminata</tp:taxon-name-part></tp:taxon-name></italic> <bold>E</bold> <italic><tp:taxon-name><tp:taxon-name-part taxon-name-part-type="genus" reg="Teloclerus">Teloclerus</tp:taxon-name-part> <tp:taxon-name-part taxon-name-part-type="species" reg="compresicornis">compresicornis</tp:taxon-name-part></tp:taxon-name></italic> <bold>F</bold> <italic><tp:taxon-name><tp:taxon-name-part taxon-name-part-type="genus" reg="Cymatodera">Cymatodera</tp:taxon-name-part> <tp:taxon-name-part taxon-name-part-type="species" reg="bogcioides">bogcioides</tp:taxon-name-part></tp:taxon-name></italic>.</p></caption><graphic xmlns:xlink="http://www.w3.org/1999/xlink" xlink:href="zookeys-719-075-g004.jpg" position="float" orientation="portrait" xlink:type="simple" id="oo_172601.jpg"/></fig><fig id="F12" position="float" orientation="portrait"><label>Figure 12.</label><caption><p>
                <bold>A–B</bold> Eye structure of: <bold>A</bold> <italic><tp:taxon-name><tp:taxon-name-part taxon-name-part-type="genus" reg="Cymatodera">Cymatodera</tp:taxon-name-part> <tp:taxon-name-part taxon-name-part-type="species" reg="laevicollis">laevicollis</tp:taxon-name-part></tp:taxon-name></italic> <bold>B</bold> <italic><tp:taxon-name><tp:taxon-name-part taxon-name-part-type="genus" reg="Monophylla">Monophylla</tp:taxon-name-part> <tp:taxon-name-part taxon-name-part-type="species" reg="californica">californica</tp:taxon-name-part></tp:taxon-name></italic> <bold>C–D</bold> Mesepisternum: <bold>C</bold> Hidden throughout its length in <italic><tp:taxon-name><tp:taxon-name-part taxon-name-part-type="genus" reg="Lecontella">Lecontella</tp:taxon-name-part> <tp:taxon-name-part taxon-name-part-type="species" reg="gnara">gnara</tp:taxon-name-part></tp:taxon-name></italic> <bold>D</bold> Visible throughout its length in <italic><tp:taxon-name><tp:taxon-name-part taxon-name-part-type="genus" reg="Callotillus">Callotillus</tp:taxon-name-part> <tp:taxon-name-part taxon-name-part-type="species" reg="eburneocinctus">eburneocinctus</tp:taxon-name-part></tp:taxon-name></italic> <bold>E–F</bold> Pronotal surface of: <bold>E</bold> <italic><tp:taxon-name><tp:taxon-name-part taxon-name-part-type="genus" reg="Lecontella">Lecontella</tp:taxon-name-part> <tp:taxon-name-part taxon-name-part-type="species" reg="brunnea">brunnea</tp:taxon-name-part></tp:taxon-name></italic> <bold>F</bold> <italic><tp:taxon-name><tp:taxon-name-part taxon-name-part-type="genus" reg="Lecontella">Lecontella</tp:taxon-name-part> <tp:taxon-name-part taxon-name-part-type="species" reg="gnara">gnara</tp:taxon-name-part></tp:taxon-name></italic>.</p></caption><graphic xmlns:xlink="http://www.w3.org/1999/xlink" xlink:href="zookeys-719-075-g012.jpg" position="float" orientation="portrait" xlink:type="simple" id="oo_172611.jpg"/></fig><fig id="F7" position="float" orientation="portrait"><label>Figure 7.</label><caption><p>
                <bold>A–B</bold> Tarsal claws of: <bold>A</bold> <italic><tp:taxon-name><tp:taxon-name-part taxon-name-part-type="genus" reg="Bogcia">Bogcia</tp:taxon-name-part> <tp:taxon-name-part taxon-name-part-type="species" reg="oaxacae">oaxacae</tp:taxon-name-part></tp:taxon-name></italic> <bold>B</bold> <italic><tp:taxon-name><tp:taxon-name-part taxon-name-part-type="genus" reg="Cymatodera">Cymatodera</tp:taxon-name-part> <tp:taxon-name-part taxon-name-part-type="species" reg="balteata">balteata</tp:taxon-name-part></tp:taxon-name></italic> <bold>C–D</bold> Pronotal structure of: <bold>C</bold> <italic><tp:taxon-name><tp:taxon-name-part taxon-name-part-type="genus" reg="Monophylla">Monophylla</tp:taxon-name-part> <tp:taxon-name-part taxon-name-part-type="species" reg="terminata">terminata</tp:taxon-name-part></tp:taxon-name></italic> <bold>D</bold> <italic><tp:taxon-name><tp:taxon-name-part taxon-name-part-type="genus" reg="Barrotillus">Barrotillus</tp:taxon-name-part> <tp:taxon-name-part taxon-name-part-type="species" reg="kropotkini">kropotkini</tp:taxon-name-part></tp:taxon-name></italic> <bold>E–F</bold> First and second visible ventrite of: <bold>E</bold> <italic><tp:taxon-name><tp:taxon-name-part taxon-name-part-type="genus" reg="Cymatodera">Cymatodera</tp:taxon-name-part> <tp:taxon-name-part taxon-name-part-type="species" reg="mitae">mitae</tp:taxon-name-part></tp:taxon-name></italic> (male), arrows indicate longitudinal carina <bold>F</bold> <italic><tp:taxon-name><tp:taxon-name-part taxon-name-part-type="genus" reg="Cymatodera">Cymatodera</tp:taxon-name-part> <tp:taxon-name-part taxon-name-part-type="species" reg="mitae">mitae</tp:taxon-name-part></tp:taxon-name></italic> (female) <bold>G</bold> Elytral ground of <italic><tp:taxon-name><tp:taxon-name-part taxon-name-part-type="genus" reg="Lecontella">Lecontella</tp:taxon-name-part> <tp:taxon-name-part taxon-name-part-type="species" reg="gnara">gnara</tp:taxon-name-part></tp:taxon-name></italic>.</p></caption><graphic xmlns:xlink="http://www.w3.org/1999/xlink" xlink:href="zookeys-719-075-g007.jpg" position="float" orientation="portrait" xlink:type="simple" id="oo_172604.jpg"/></fig><fig id="F17" position="float" orientation="portrait"><label>Figure 17.</label><caption><p>Pygidium of: <bold>A</bold> <italic><tp:taxon-name><tp:taxon-name-part taxon-name-part-type="genus" reg="Neocallotillus">Neocallotillus</tp:taxon-name-part> <tp:taxon-name-part taxon-name-part-type="species" reg="elegans">elegans</tp:taxon-name-part></tp:taxon-name></italic> (<italic>vafer</italic>) dorsal (female) <bold>B</bold> <italic><tp:taxon-name><tp:taxon-name-part taxon-name-part-type="genus" reg="Neocallotillus">Neocallotillus</tp:taxon-name-part> <tp:taxon-name-part taxon-name-part-type="species" reg="elegans">elegans</tp:taxon-name-part></tp:taxon-name></italic> (<italic>vafer</italic>) ventral (female) <bold>C</bold> <italic><tp:taxon-name><tp:taxon-name-part taxon-name-part-type="genus" reg="Cymatoderella">Cymatoderella</tp:taxon-name-part> <tp:taxon-name-part taxon-name-part-type="species" reg="patagoniae">patagoniae</tp:taxon-name-part></tp:taxon-name></italic> dorsal (male) <bold>D</bold> <italic><tp:taxon-name><tp:taxon-name-part taxon-name-part-type="genus" reg="Cymatoderella">Cymatoderella</tp:taxon-name-part> <tp:taxon-name-part taxon-name-part-type="species" reg="patagoniae">patagoniae</tp:taxon-name-part></tp:taxon-name></italic> ventral (male) <bold>E</bold> <italic><tp:taxon-name><tp:taxon-name-part taxon-name-part-type="genus" reg="Monophylla">Monophylla</tp:taxon-name-part> <tp:taxon-name-part taxon-name-part-type="species" reg="terminata">terminata</tp:taxon-name-part></tp:taxon-name></italic> dorsal (male) <bold>F</bold> <italic><tp:taxon-name><tp:taxon-name-part taxon-name-part-type="genus" reg="Monophylla">Monophylla</tp:taxon-name-part> <tp:taxon-name-part taxon-name-part-type="species" reg="terminata">terminata</tp:taxon-name-part></tp:taxon-name></italic> ventral (male) <bold>G</bold> <italic><tp:taxon-name><tp:taxon-name-part taxon-name-part-type="genus" reg="Monophylla">Monophylla</tp:taxon-name-part> <tp:taxon-name-part taxon-name-part-type="species" reg="terminata">terminata</tp:taxon-name-part></tp:taxon-name></italic> dorsal (female) <bold>H</bold> <italic><tp:taxon-name><tp:taxon-name-part taxon-name-part-type="genus" reg="Monophylla">Monophylla</tp:taxon-name-part> <tp:taxon-name-part taxon-name-part-type="species" reg="terminata">terminata</tp:taxon-name-part></tp:taxon-name></italic> ventral (female) <bold>I</bold> <italic><tp:taxon-name><tp:taxon-name-part taxon-name-part-type="genus" reg="Onychotillus">Onychotillus</tp:taxon-name-part> <tp:taxon-name-part taxon-name-part-type="species" reg="vittatus">vittatus</tp:taxon-name-part></tp:taxon-name></italic> ventral (male).</p></caption><graphic xmlns:xlink="http://www.w3.org/1999/xlink" xlink:href="zookeys-719-075-g017.jpg" position="float" orientation="portrait" xlink:type="simple" id="oo_172616.jpg"/></fig></tp:treatment-sec><ref-list><ref id="B40"><mixed-citation xmlns:xlink="http://www.w3.org/1999/xlink" xlink:type="simple">
          <person-group><name name-style="western"><surname>LeConte</surname><given-names>JL</given-names></name></person-group> (<year>1849</year>) <article-title>Synopsis of the Coleopterous insects of the group <tp:taxon-name><tp:taxon-name-part taxon-name-part-type="family">Cleridae</tp:taxon-name-part></tp:taxon-name> which inhabit the United States.</article-title> <source>Annals of the Lyceum of Natural History of New York</source> <volume>5</volume>(<issue>1851-1852</issue>): <fpage>9</fpage>–<lpage>35</lpage>.</mixed-citation></ref><ref id="B63"><mixed-citation xmlns:xlink="http://www.w3.org/1999/xlink" xlink:type="simple">
          <person-group><name name-style="western"><surname>Spinola</surname><given-names>MM</given-names></name></person-group> (<year>1841</year>) <article-title>Monographie des Terediles. Table au synoptique des Clairons.</article-title> <source>Revue Zoologique pat la Société Cuvierienne</source> <volume>4</volume>: <fpage>70</fpage>–<lpage>76</lpage>.</mixed-citation></ref><ref id="B32"><mixed-citation xmlns:xlink="http://www.w3.org/1999/xlink" xlink:type="simple">
          <person-group><name name-style="western"><surname>Klug</surname><given-names>JCF</given-names></name></person-group> (<year>1842</year>) Versuch einer systematischen Bestimmung und Auseinandersetzung der Gattungen und Arten der Clerii, einer Insektenfamilie aus der Ordung der Coléoptère n. Abhandlungen der Koniglichen Akademie der Wissenschaften in Berlin 1840–1842 (1842): 259–397.</mixed-citation></ref><ref id="B19"><mixed-citation xmlns:xlink="http://www.w3.org/1999/xlink" xlink:type="simple">
          <person-group><name name-style="western"><surname>Chevrolat</surname><given-names>MA</given-names></name></person-group> (<year>1874</year>) Catalogue des Clerides de la colleciòn de M.A. Chevrolat. Revue et Magasin de Zoologie (Series 3) 2(6): 252–329.</mixed-citation></ref></ref-list></tp:taxon-treatment>
