# Supplementary material for: A taxonomic revision of the subfamily Tillinae Leach sensu lato (Coleoptera, Cleridae) in the New World
Source: Zookeys. 2017 Dec 7;(179):75–157. doi: 10.3897/zookeys.179.21253 (PMC5740450; doi:10.3897/zookeys.179.21253)
Supplement: XML Treatment for Monophylla cinctipennis [file zookeys.179.21253-treatment25.xml]

<!DOCTYPE tp:taxon-treatment
  PUBLIC "-//TaxonX//DTD Taxonomic Treatment Publishing DTD v0 20100105//EN" "tax-treatment-NSO.dtd">
<tp:taxon-treatment xmlns:tp="http://www.plazi.org/taxpub"><tp:treatment-meta><kwd-group><label>Taxon classification</label><kwd><named-content xmlns:xlink="http://www.w3.org/1999/xlink" content-type="kingdom">Animalia</named-content></kwd><kwd><named-content xmlns:xlink="http://www.w3.org/1999/xlink" content-type="order">Coleoptera</named-content></kwd><kwd><named-content xmlns:xlink="http://www.w3.org/1999/xlink" content-type="family">Cleridae</named-content></kwd></kwd-group><mixed-citation publication-type="journal"><person-group><name><surname>Burke</surname><given-names>Alan</given-names></name><name><surname>Zolnerowich</surname><given-names>Gregory</given-names></name></person-group><article-title>A taxonomic revision of the subfamily <tp:taxon-name><tp:taxon-name-part taxon-name-part-type="subfamily">Tillinae</tp:taxon-name-part></tp:taxon-name> Leach <italic>sensu lato</italic> (<tp:taxon-name><tp:taxon-name-part taxon-name-part-type="order">Coleoptera</tp:taxon-name-part></tp:taxon-name>, <tp:taxon-name><tp:taxon-name-part taxon-name-part-type="family">Cleridae</tp:taxon-name-part></tp:taxon-name>) in the New World</article-title><source>Zookeys</source><day>7</day><month>12</month><year>2017</year><volume>2017</volume><issue>179</issue><fpage>75</fpage><lpage>157</lpage><pub-id pub-id-type="doi">10.3897/zookeys.179.21253</pub-id></mixed-citation></tp:treatment-meta><tp:nomenclature><tp:taxon-name>
            <tp:taxon-name-part taxon-name-part-type="genus" reg="Monophylla">Monophylla</tp:taxon-name-part>
            <tp:taxon-name-part taxon-name-part-type="species" reg="cinctipennis">cinctipennis</tp:taxon-name-part>
          </tp:taxon-name><tp:taxon-authority>(Chevrolat, 1874)</tp:taxon-authority></tp:nomenclature><tp:treatment-sec sec-type="Synonyms" id="SECID0EP2AK"><title>Synonyms.</title><p>
            <italic><tp:taxon-name><tp:taxon-name-part taxon-name-part-type="genus" reg="Macrotelus">Macrotelus</tp:taxon-name-part> <tp:taxon-name-part taxon-name-part-type="species" reg="cinctipennis">cinctipennis</tp:taxon-name-part></tp:taxon-name></italic> Chevrolat, 1874, Rev. et Mag. Zool., p. 281.</p></tp:treatment-sec><tp:treatment-sec sec-type="type locality" id="SECID0EA3AK"><title>Type locality.</title><p>Cuba (no locality was specified). Type depository: Instituto Cubano de Zoología, Museo D. Gundlach (acronym unknown).</p></tp:treatment-sec><tp:treatment-sec sec-type="distribution" id="SECID0EF3AK"><title>Distribution.</title><p>Cuba.</p></tp:treatment-sec><tp:treatment-sec sec-type="description" id="SECID0EK3AK"><p><bold>Description.</bold> [The original description given by <xref ref-type="bibr" rid="B19">Chevrolat (1874)</xref> is given below.]Color and shape: Head black, elongate, prothorax, femora (knees fourth ahtica), elytra in the suture and on the margin yellow; densely [punctate], striped [striae] elongate; eyes and antennae black; head rounded, [frons] between the eyes convex, furrow [setae] thin; prothorax scarcely longer than broad, widening; form semicylindrical, truncate; [on] hind [area] slightly rounded, long, arching, trifossulato??; scutellum punctiform brown; elytra elongate, parallel, rounded, posteriorly, the legs black. Antennae eleven articulate [composed of 11 antennomeres], first [antennomere] elongate, striped, second [antennomere] short, third [antennomere] the length of the first, a little less than fourth [antennomere], fifth [antennomere] conical, 6-10 [antennomeres] robust, short, last [antennomere 11] long, cylindrical, spongiose??</p></tp:treatment-sec><tp:treatment-sec sec-type="remarks" id="SECID0EU3AK"><title>Remarks.</title><p>
            <xref ref-type="bibr" rid="B69">Wolcott (1910)</xref>, in his notes from Chevrolat’s description of <italic><tp:taxon-name><tp:taxon-name-part taxon-name-part-type="genus" reg="Macrotelus">Macrotelus</tp:taxon-name-part> <tp:taxon-name-part taxon-name-part-type="species" reg="cinctipennis">cinctipennis</tp:taxon-name-part></tp:taxon-name></italic>, mentioned the rarity of the species; he further indicated that this species was unknown to him and he had not encountered it.</p></tp:treatment-sec><ref-list><ref id="B19"><mixed-citation xmlns:xlink="http://www.w3.org/1999/xlink" xlink:type="simple">
          <person-group><name name-style="western"><surname>Chevrolat</surname><given-names>MA</given-names></name></person-group> (<year>1874</year>) Catalogue des Clerides de la colleciòn de M.A. Chevrolat. Revue et Magasin de Zoologie (Series 3) 2(6): 252–329.</mixed-citation></ref><ref id="B69"><mixed-citation xmlns:xlink="http://www.w3.org/1999/xlink" xlink:type="simple">
          <person-group><name name-style="western"><surname>Wolcott</surname><given-names>AB</given-names></name></person-group> (<year>1910</year>) <article-title>Note on some <tp:taxon-name><tp:taxon-name-part taxon-name-part-type="family">Cleridae</tp:taxon-name-part></tp:taxon-name> of Middle and North America with descriptions of new species.</article-title> <source>Field Museum of Natural History, Zoological Series</source> <volume>7</volume>(<issue>10</issue>): <fpage>339</fpage>–<lpage>401</lpage>.</mixed-citation></ref></ref-list></tp:taxon-treatment>
