# Supplementary material for: A taxonomic revision of the subfamily Tillinae Leach sensu lato (Coleoptera, Cleridae) in the New World
Source: Zookeys. 2017 Dec 7;(179):75–157. doi: 10.3897/zookeys.179.21253 (PMC5740450; doi:10.3897/zookeys.179.21253)
Supplement: XML Treatment for Monophylla pallipes [file zookeys.179.21253-treatment26.xml]

<!DOCTYPE tp:taxon-treatment
  PUBLIC "-//TaxonX//DTD Taxonomic Treatment Publishing DTD v0 20100105//EN" "tax-treatment-NSO.dtd">
<tp:taxon-treatment xmlns:tp="http://www.plazi.org/taxpub"><tp:treatment-meta><kwd-group><label>Taxon classification</label><kwd><named-content xmlns:xlink="http://www.w3.org/1999/xlink" content-type="kingdom">Animalia</named-content></kwd><kwd><named-content xmlns:xlink="http://www.w3.org/1999/xlink" content-type="order">Coleoptera</named-content></kwd><kwd><named-content xmlns:xlink="http://www.w3.org/1999/xlink" content-type="family">Cleridae</named-content></kwd></kwd-group><mixed-citation publication-type="journal"><person-group><name><surname>Burke</surname><given-names>Alan</given-names></name><name><surname>Zolnerowich</surname><given-names>Gregory</given-names></name></person-group><article-title>A taxonomic revision of the subfamily <tp:taxon-name><tp:taxon-name-part taxon-name-part-type="subfamily">Tillinae</tp:taxon-name-part></tp:taxon-name> Leach <italic>sensu lato</italic> (<tp:taxon-name><tp:taxon-name-part taxon-name-part-type="order">Coleoptera</tp:taxon-name-part></tp:taxon-name>, <tp:taxon-name><tp:taxon-name-part taxon-name-part-type="family">Cleridae</tp:taxon-name-part></tp:taxon-name>) in the New World</article-title><source>Zookeys</source><day>7</day><month>12</month><year>2017</year><volume>2017</volume><issue>179</issue><fpage>75</fpage><lpage>157</lpage><pub-id pub-id-type="doi">10.3897/zookeys.179.21253</pub-id></mixed-citation></tp:treatment-meta><tp:nomenclature><tp:taxon-name>
            <tp:taxon-name-part taxon-name-part-type="genus" reg="Monophylla">Monophylla</tp:taxon-name-part>
            <tp:taxon-name-part taxon-name-part-type="species" reg="pallipes">pallipes</tp:taxon-name-part>
          </tp:taxon-name><tp:taxon-authority>
            Schaeffer, 1908
          </tp:taxon-authority><xref ref-type="fig" rid="F4">Figs 4C</xref><xref ref-type="fig" rid="F20">, 20C</xref></tp:nomenclature><tp:treatment-sec sec-type="type material" id="SECID0EY5AK"><title>Type material not examined.</title></tp:treatment-sec><tp:treatment-sec sec-type="type locality" id="SECID0E35AK"><title>Type locality.</title><p>Brownsville, Texas. Type depository: United States National History Museum (<named-content xmlns:xlink="http://www.w3.org/1999/xlink" content-type="dwc:institutional_code" xlink:type="simple">USNM</named-content>).</p><p>Holotype lost. Lectotype designated by <xref ref-type="bibr" rid="B17">Chapin (1949)</xref>.</p></tp:treatment-sec><tp:treatment-sec sec-type="distribution" id="SECID0EH6AK"><title>Distribution.</title><p>USA: AZ, CA, TX; Mexico: Chiapas, Jalisco, Morelos, Quintana Roo, San Luis Potosi, Sinaloa, Tamaulipas, Yucatan; Central America: Costa Rica, Guatemala, Honduras; South America: Chile (introduced).</p></tp:treatment-sec><tp:treatment-sec sec-type="Differential diagnosis" id="SECID0EM6AK"><title>Differential diagnosis.</title><p>
            <italic><tp:taxon-name><tp:taxon-name-part taxon-name-part-type="genus" reg="Monophylla">Monophylla</tp:taxon-name-part> <tp:taxon-name-part taxon-name-part-type="species" reg="pallipes">pallipes</tp:taxon-name-part></tp:taxon-name></italic> is very similar to <italic><tp:taxon-name><tp:taxon-name-part taxon-name-part-type="genus" reg="Monophylla">M.</tp:taxon-name-part> <tp:taxon-name-part taxon-name-part-type="species" reg="californica">californica</tp:taxon-name-part></tp:taxon-name></italic>. The two species are sympatric in distribution; therefore, they can be misidentified when collected simultaneously. Diagnostic characters are provided in the diagnosis of <italic><tp:taxon-name><tp:taxon-name-part taxon-name-part-type="genus" reg="Monophylla">M.</tp:taxon-name-part> <tp:taxon-name-part taxon-name-part-type="species" reg="californica">californica</tp:taxon-name-part></tp:taxon-name></italic>.</p></tp:treatment-sec><tp:treatment-sec sec-type="redescription" id="SECID0ETABK"><title>Redescription.</title><p>Male. Form: Small to moderately large, slender individuals. Color: Head, antennae, pronotum, scutellum and legs dark testaceous to almost piceous; the anterior and posterior margins of the pronotum have a narrow ferrugineous to testaceous band; thorax ferrugineous to almost black; elytra testaceous to piceous, each elytron may have a pale to yellowish fascia on the median region of the elytral disc that initiates on the epipleural fold and does not reach the elytral suture; mouthparts fuscous, abdominal segments light testaceous to fuscous (Fig. <xref ref-type="fig" rid="F4">4C</xref>).</p><p>Head: Including eyes narrower than pronotum; eyes small, taller than wide, feebly bulging laterally, antennal notch in front of eye emargination; integument coarsely to slightly punctate; clothed with fine, pale, semirecumbent and semi-erect setae intermixed with some scattered erect, pale setae; antennae consisting of 10 antennomeres; second antennomeres robust, rather short, antennomeres 3-4 small, conspicuously compacted; antennomeres 5-9 serrate, serration and size gradually increasing toward distal end, last antennomeres noticeably enlarged, conspicuously compressed laterally, much longer than remaining antennomeres combined (Fig. <xref ref-type="fig" rid="F4">4C</xref>); last antennomere sexually dimorphic.</p><p>Thorax: Pronotum subparallel, widest at middle, constricted toward posterior margin; pronotal surface moderately to conspicuously punctate, rugose to rugulose; pronotal disc flat; clothed with fine, short, pale and dark, semirecumbent setae interspersed with some long and very long, erect, dark setae; anterior transverse depression feebly impressed, subbasal tumescence absent. Prosternum as long as wide; strongly punctate; punctation fine, shallow; surface feebly clothed. Mesoventrite: Surface moderately to coarsely punctate; punctations wide, deep; vested with fine, pale, semi-erect setae. Metepisterna visible throughout their length, not covered by elytra. Metaventrite: Convex; integument punctate laterally; punctation wide and shallow; moderately clothed with fine, pale, recumbent setae; longitudinal depression present, metaventral process absent. Scutellum wide, clothed with pale, fine, recumbent setae, compressed medially.</p><p>Elytra: Anterior margin slightly broader than pronotum; elongate; subparallel, humeri inconspicuously indicated, rounded; sides gradually expanding toward distal end, widest on middle third then narrowing toward apex; elytral apices subtriangular; inconspicuously dehiscent; elytral declivity gradual; surface clothed with fine, short, pale and dark, semi-erect and erect setae; conspicuously punctate, punctations small and shallow, irregularly arranged, punctations reaching the elytral apex; interstices smooth, narrow. Epipleural fold gradually narrowing toward apex.</p><!--PageBreak--><p>Legs: Femora rugulose to smooth; expanded behind middle; laterally compressed; clothed with some pale, fine, semi erect setae; surface feebly, shallowly punctate. Tibiae rugulose, slender, puncticulate; vestiture consisting of fine, pale, semi-erect setae mingled with some pale, semirecumbent setae.</p><p>Abdomen: Six visible ventrites. Ventrites 1-4 convex, smooth, shiny. First visible ventrite longer than second visible ventrite, feebly rugulose; ventrites 2-4 subquadrate; punctate; vested with fine, long, pale, recumbent setae; not compressed laterally; posterior margins truncate. Fifth visible ventrite convex; subquadrate; surface rugulose; puncticulate; vested with fine, pale, recumbent setae; lateral margins subparallel, arcuate; posterior margin broadly, shallowly emarginate. Sixth visible ventrite subquadrate; surface slightly to moderately rugulose, convex to almost flat; feebly compressed on the median-posterior region; clothed with some long, erect setae, vestiture more abundant on anterolateral margins; lateral margins oblique, slightly arcuate; posterior margin broadly, deeply emarginate, U-shaped emarginate, posterolateral angles round. Fifth tergite subquadrate, surface convex; posterior margin truncate. Sixth tergite subquadrate; finely rugulose; surface convex posterior median region compressed; clothed with long, fine, pale and dark recumbent setae; lateral margins oblique; posterior margin broadly, moderately deeply emarginate, U-shaped emargination, posterolateral angles rounded. Sixth tergite slightly extending beyond apical margin of sixth visible ventrite, covering sixth ventrite in dorsal view.</p><p>Aedeagus: Phallobasic apodeme present; phallus with copulatory piece swollen at apex; phallic plate armed with a row of denticles; intraspicular plate present, elongate; phallobasic apodeme conspicuously short, expanded distally; phallobase sinuate; parameres free; tegmen incomplete, partially covering the phallus; parameres pointed anteriorly; endophallic struts long, conspicuously robust distally (Fig. <xref ref-type="fig" rid="F20">20C</xref>).</p><p>Sexual dimorphism: Females of <italic><tp:taxon-name><tp:taxon-name-part taxon-name-part-type="genus" reg="Monophylla">M.</tp:taxon-name-part> <tp:taxon-name-part taxon-name-part-type="species" reg="pallipes">pallipes</tp:taxon-name-part></tp:taxon-name></italic> differ from males based on the following characters: the tenth antennomere of females is shorter than in males; antennomeres 6-9 are larger and moderately serrate in females, but conspicuously reduced and compressed in males; and females have the last abdominal segment broadly rounded to feebly truncate, while males have this segment subquadrate in shape and emarginate posteriorly.</p></tp:treatment-sec><tp:treatment-sec sec-type="material" id="SECID0E2BBK"><title>Material examined.</title><p>2 males, 2 females: Hidalgo Co., TX, IV-7-1950, D. J. and J. N. Knull; 2 males, 6 females: Brownsville, TX, V-25-1934, D. J. and J. N. Knull; 2 males, 5 females: Brownsville, TX, V-14, D. J. and J. N. Knull; 1 female: Brewster Co., TX, V-26-1948; 1 female: Cameron Co., TX, VI-4-1950, D. J. and J. N. Knull; 2 females: Corpus Christy, TX, III-30-1961, D. J. and J. N. Knull; l male: Gillespie Co., TX, IV-23, D. J. and J. N. Knull; 1 male, 2 females: Hidalgo Co., TX, III-20-1952, D. J. and J. N. Knull; 1 male, 1 female: Hidalgo Co., TX, III-29-1963, D. J. and J. N. Knull; 1 male: Hidalgo Co., TX, III-26-1953, D. J. and J. N. Knull; 1 male, 1 female: Starr Co., TX, IV-9-1963, D. J. and J. N. Knull; 2 males: Starr Co., TX, III-20-1952, D. J. and J. N. Knull; 1 female: Hidalgo Co., TX, 7-IV-1950, D. J. and J. N. Knull; 1 male, 1 female: Hidalgo Co., TX, V-23-1953, D. J. and J. N. Knull; 2 males: Jackson Co., TX, V-22, D. J. and J. N. Knull; 2 males, 1 female: Brownsville, TX, V-19, D. J. and J. N. Knull; 3 males, 2 females: Uvalde Co., TX, VI-13-1949, J. <!--PageBreak-->N. Knull; 1 female: Santa Cruz Co., CA, Glenwood road, VI-16-1968, W. H. Tyson; 1 female: Gillespie Co., TX, VI-1, J. N. Knull; 1 male: Brownsville, TX, V-12, D. J. and J. N. Knull; 1 male: Brownsville, TX, V-5, D. J. and J. N. Knull; 1 female: Brownsville, TX, XI-19-1911, in pasture, Garden; 1 female: Cameron Co., TX, 2 mi E Los Indios, V-13-1978, N. M. Downie; 1 female: Cameron Co., TX, Sabal Palm Grove, IV-20-30-1986, D. H. Heffern; 2 males, 3 females: San Patricio Co., TX, Welder Wildlife Ref., VII-10-20-1981, R. H. Turnbow; 3 males: Cameron Co., TX, Sabal Palm Grove Sanctuary, III-16-1981, R. H. Turnbow; 2 males: Cameron Co., TX, Palm Groove Sanctuary, Brownsville, I-1977, F. T. Hovore; 1 female: Hidalgo Co., TX, Santa Ana National Refugee vic., Willow Lake, T. C. MacRae; 1 male: Starr Co., TX, Rio Grande City, X-10-1972, E. Giesbert; 1 female: San Patricio Co., TX, Welder Wildlife Refuge, V-10-12-1977, E. Giesbert; 1 male: TX, reared from mesquite logs, emerged X-10-1955, H. F. Howden; 1 male, 1 female: TX, Lake Corpus Christy State Park, VI-19-1971; G. H. Nelson; 1 male: Cameron Co., TX, Sabal Palm Grove Sanctuary, III-20-1982, R. Turnbow. MEXICO: 1 male: Sinaloa, Mexico, 3 km E El Marmol, VIII-8-1983, E. Giesbert; 1 male, 2 females: San Luis Potosí, Mexico, 69.5 km N Tamazunchale, VI-5-1987, R. H. Turnbow; 2 males, 3 females: Jalisco, Mexico, 1.2 km S of La Cumbre, VII-19-2011, R. H. Turnbow; 2 males, 1 female: Tamaulipas, Mexico, 1-2 mi E Nuevo Morelos, VI-2-1982, R. H. Turnbow; 1 male: Guerrero, Mexico, 7.3 km NW Ixtapa, VII-17-1985, R. Turnbow; 2 males, 2 females: Quintana Roo, Mexico, highway 186, 17 km S jct. 307, V-30-1984, R. Turnbow; 1 female: Yucatan, Mexico, 2 km E Chichen Itza, V-26-1984, R. Turnbow; 1 female: Chiapas, Mexico, 4 mi NW of Pueblo Nuevo River Bajada, VII-15-1965, G. H. Nelson. CENTRAL AMERICA: 1 female: El Paraiso, Honduras, 31.5 km W Danli, VII-20-1995, R. Turnbow.</p></tp:treatment-sec><tp:treatment-sec sec-type="remarks" id="SECID0EDCBK"><title>Remarks.</title><p>The holotype of <italic><tp:taxon-name><tp:taxon-name-part taxon-name-part-type="genus" reg="Monophylla">M.</tp:taxon-name-part> <tp:taxon-name-part taxon-name-part-type="species" reg="pallipes">pallipes</tp:taxon-name-part></tp:taxon-name></italic> was lost and a lectotype was designated by <xref ref-type="bibr" rid="B17">Chapin (1949)</xref>.</p></tp:treatment-sec><tp:treatment-sec><!--Section generated to contain objects referenced in tp:taxon-treatment.--><fig id="F4" position="float" orientation="portrait"><label>Figure 4.</label><caption><p>Habitus of: <bold>A</bold> <italic><tp:taxon-name><tp:taxon-name-part taxon-name-part-type="genus" reg="Lecontella">Lecontella</tp:taxon-name-part> <tp:taxon-name-part taxon-name-part-type="species" reg="striatopunctata">striatopunctata</tp:taxon-name-part></tp:taxon-name></italic> comb. n. <bold>B</bold> <italic><tp:taxon-name><tp:taxon-name-part taxon-name-part-type="genus" reg="Monophylla">Monophylla</tp:taxon-name-part> <tp:taxon-name-part taxon-name-part-type="species" reg="californica">californica</tp:taxon-name-part></tp:taxon-name></italic> <bold>C</bold> <italic><tp:taxon-name><tp:taxon-name-part taxon-name-part-type="genus" reg="Monophylla">Monophylla</tp:taxon-name-part> <tp:taxon-name-part taxon-name-part-type="species" reg="pallipes">pallipes</tp:taxon-name-part></tp:taxon-name></italic> <bold>D</bold> <italic><tp:taxon-name><tp:taxon-name-part taxon-name-part-type="genus" reg="Monophylla">Monophylla</tp:taxon-name-part> <tp:taxon-name-part taxon-name-part-type="species" reg="terminata">terminata</tp:taxon-name-part></tp:taxon-name></italic> <bold>E</bold> <italic><tp:taxon-name><tp:taxon-name-part taxon-name-part-type="genus" reg="Teloclerus">Teloclerus</tp:taxon-name-part> <tp:taxon-name-part taxon-name-part-type="species" reg="compresicornis">compresicornis</tp:taxon-name-part></tp:taxon-name></italic> <bold>F</bold> <italic><tp:taxon-name><tp:taxon-name-part taxon-name-part-type="genus" reg="Cymatodera">Cymatodera</tp:taxon-name-part> <tp:taxon-name-part taxon-name-part-type="species" reg="bogcioides">bogcioides</tp:taxon-name-part></tp:taxon-name></italic>.</p></caption><graphic xmlns:xlink="http://www.w3.org/1999/xlink" xlink:href="zookeys-719-075-g004.jpg" position="float" orientation="portrait" xlink:type="simple" id="oo_172601.jpg"/></fig><fig id="F20" position="float" orientation="portrait"><label>Figure 20.</label><caption><p>Male genitalia of: <bold>A</bold> <italic><tp:taxon-name><tp:taxon-name-part taxon-name-part-type="genus" reg="Lecontella">Lecontella</tp:taxon-name-part> <tp:taxon-name-part taxon-name-part-type="species" reg="striatopunctata">striatopunctata</tp:taxon-name-part></tp:taxon-name></italic> <bold>B</bold> <italic><tp:taxon-name><tp:taxon-name-part taxon-name-part-type="genus" reg="Monophylla">Monophylla</tp:taxon-name-part> <tp:taxon-name-part taxon-name-part-type="species" reg="californica">californica</tp:taxon-name-part></tp:taxon-name></italic> <bold>C</bold> <italic><tp:taxon-name><tp:taxon-name-part taxon-name-part-type="genus" reg="Monophylla">Monophylla</tp:taxon-name-part> <tp:taxon-name-part taxon-name-part-type="species" reg="pallipes">pallipes</tp:taxon-name-part></tp:taxon-name></italic> <bold>D</bold> <italic><tp:taxon-name><tp:taxon-name-part taxon-name-part-type="genus" reg="Monophylla">Monophylla</tp:taxon-name-part> <tp:taxon-name-part taxon-name-part-type="species" reg="terminata">terminata</tp:taxon-name-part></tp:taxon-name></italic>.</p></caption><graphic xmlns:xlink="http://www.w3.org/1999/xlink" xlink:href="zookeys-719-075-g020.jpg" position="float" orientation="portrait" xlink:type="simple" id="oo_172619.jpg"/></fig></tp:treatment-sec><ref-list><ref id="B17"><mixed-citation xmlns:xlink="http://www.w3.org/1999/xlink" xlink:type="simple">
          <person-group><name name-style="western"><surname>Chapin</surname><given-names>EA</given-names></name></person-group> (<year>1949</year>) <article-title>Type material of the species of clerid beetles described by Charles Schaeffer.</article-title> <source>Smithsonian Miscellaneous Collection</source> <volume>11</volume>(<issue>4</issue>): <fpage>1</fpage>–<lpage>12</lpage>.</mixed-citation></ref></ref-list></tp:taxon-treatment>
