# Supplementary material for: A taxonomic revision of the subfamily Tillinae Leach sensu lato (Coleoptera, Cleridae) in the New World
Source: Zookeys. 2017 Dec 7;(179):75–157. doi: 10.3897/zookeys.179.21253 (PMC5740450; doi:10.3897/zookeys.179.21253)
Supplement: XML Treatment for Monophylla terminata [file zookeys.179.21253-treatment27.xml]

<!DOCTYPE tp:taxon-treatment
  PUBLIC "-//TaxonX//DTD Taxonomic Treatment Publishing DTD v0 20100105//EN" "tax-treatment-NSO.dtd">
<tp:taxon-treatment xmlns:tp="http://www.plazi.org/taxpub"><tp:treatment-meta><kwd-group><label>Taxon classification</label><kwd><named-content xmlns:xlink="http://www.w3.org/1999/xlink" content-type="kingdom">Animalia</named-content></kwd><kwd><named-content xmlns:xlink="http://www.w3.org/1999/xlink" content-type="order">Coleoptera</named-content></kwd><kwd><named-content xmlns:xlink="http://www.w3.org/1999/xlink" content-type="family">Cleridae</named-content></kwd></kwd-group><mixed-citation publication-type="journal"><person-group><name><surname>Burke</surname><given-names>Alan</given-names></name><name><surname>Zolnerowich</surname><given-names>Gregory</given-names></name></person-group><article-title>A taxonomic revision of the subfamily <tp:taxon-name><tp:taxon-name-part taxon-name-part-type="subfamily">Tillinae</tp:taxon-name-part></tp:taxon-name> Leach <italic>sensu lato</italic> (<tp:taxon-name><tp:taxon-name-part taxon-name-part-type="order">Coleoptera</tp:taxon-name-part></tp:taxon-name>, <tp:taxon-name><tp:taxon-name-part taxon-name-part-type="family">Cleridae</tp:taxon-name-part></tp:taxon-name>) in the New World</article-title><source>Zookeys</source><day>7</day><month>12</month><year>2017</year><volume>2017</volume><issue>179</issue><fpage>75</fpage><lpage>157</lpage><pub-id pub-id-type="doi">10.3897/zookeys.179.21253</pub-id></mixed-citation></tp:treatment-meta><tp:nomenclature><tp:taxon-name>
            <tp:taxon-name-part taxon-name-part-type="genus" reg="Monophylla">Monophylla</tp:taxon-name-part>
            <tp:taxon-name-part taxon-name-part-type="species" reg="terminata">terminata</tp:taxon-name-part>
          </tp:taxon-name><tp:taxon-authority>(Say, 1835)</tp:taxon-authority><xref ref-type="fig" rid="F4">Figs 4D</xref><xref ref-type="fig" rid="F7">, 7C</xref><xref ref-type="fig" rid="F10">, 10D</xref><xref ref-type="fig" rid="F17">, 17E–H</xref><xref ref-type="fig" rid="F20">, 20D</xref><!--PageBreak--></tp:nomenclature><tp:treatment-sec sec-type="Synonyms" id="SECID0EREBK"><title>Synonyms.</title><p>
            <tp:taxon-name><tp:taxon-name-part taxon-name-part-type="genus" reg="Tillus">Tillus</tp:taxon-name-part> (<tp:taxon-name-part taxon-name-part-type="subgenus" reg="Macrotelus">Macrotelus</tp:taxon-name-part>) <tp:taxon-name-part taxon-name-part-type="species" reg="terminatus">terminatus</tp:taxon-name-part></tp:taxon-name> Say, 1835, original designation, Bost. Journ. Nat. Hist. Mus., p. 160. Synonymized by <xref ref-type="bibr" rid="B69">Wolcott (1910)</xref>. <italic><tp:taxon-name><tp:taxon-name-part taxon-name-part-type="genus" reg="Elasmocerus">Elasmocerus</tp:taxon-name-part> <tp:taxon-name-part taxon-name-part-type="species" reg="terminatus">terminatus</tp:taxon-name-part></tp:taxon-name></italic> (Say, 1835) designated by <xref ref-type="bibr" rid="B40">LeConte 1849</xref>.</p></tp:treatment-sec><tp:treatment-sec sec-type="type material" id="SECID0EYFBK"><title>Type material not examined.</title></tp:treatment-sec><tp:treatment-sec sec-type="type locality" id="SECID0E3FBK"><title>Type locality.</title><p>“near Council Bluff, on the Missouri River”. Type depository: The type material was destroyed, no lectotype has been designated.</p></tp:treatment-sec><tp:treatment-sec sec-type="distribution" id="SECID0EBGBK"><title>Distribution.</title><p>Canada: Ontario; USA: AL, AR, AZ, DC, FL, GA, IA, IL, IN, KS, KY, LA, MD, MI, MO, MS, NC, NE, NJ, NY, OK, OH, PA, RI, SC, TX, VA, WV. Mexico: Chihuahua, Sinaloa.</p></tp:treatment-sec><tp:treatment-sec sec-type="Differential diagnosis" id="SECID0EGGBK"><title>Differential diagnosis.</title><p>
            <italic><tp:taxon-name><tp:taxon-name-part taxon-name-part-type="genus" reg="Monophylla">Monophylla</tp:taxon-name-part> <tp:taxon-name-part taxon-name-part-type="species" reg="terminata">terminata</tp:taxon-name-part></tp:taxon-name></italic> is most similar to <italic><tp:taxon-name><tp:taxon-name-part taxon-name-part-type="genus" reg="Monophylla">M.</tp:taxon-name-part> <tp:taxon-name-part taxon-name-part-type="species" reg="pallipes">pallipes</tp:taxon-name-part></tp:taxon-name></italic>. The two species can be recognized based on antennal differences and integument color. In males of <italic><tp:taxon-name><tp:taxon-name-part taxon-name-part-type="genus" reg="Monophylla">M.</tp:taxon-name-part> <tp:taxon-name-part taxon-name-part-type="species" reg="terminata">terminata</tp:taxon-name-part></tp:taxon-name></italic>, antennomeres 3-6 are robust and compacted, and antenno<!--PageBreak-->meres 7-9 are serrate (Fig. <xref ref-type="fig" rid="F4">4D</xref>). In <italic><tp:taxon-name><tp:taxon-name-part taxon-name-part-type="genus" reg="Monophylla">M.</tp:taxon-name-part> <tp:taxon-name-part taxon-name-part-type="species" reg="pallipes">pallipes</tp:taxon-name-part></tp:taxon-name></italic>, antennomeres 3-4 are robust and clavate, and antennomere 5-9 are serrate. In addition, males and females of <italic><tp:taxon-name><tp:taxon-name-part taxon-name-part-type="genus" reg="Monophylla">M.</tp:taxon-name-part> <tp:taxon-name-part taxon-name-part-type="species" reg="terminata">terminata</tp:taxon-name-part></tp:taxon-name></italic> have the pronotum bicolored, the outer region of the pronotal disc is testaceous to ferrugineous and the median region is piceous to black (Fig. <xref ref-type="fig" rid="F4">4D</xref>). In <italic><tp:taxon-name><tp:taxon-name-part taxon-name-part-type="genus" reg="Monophylla">Monophylla</tp:taxon-name-part> <tp:taxon-name-part taxon-name-part-type="species" reg="pallipes">pallipes</tp:taxon-name-part></tp:taxon-name></italic>, the pronotum is predominantly dark-testaceous to piceous, with the anterior and posterior margins feebly dark-ferrugineous (Fig. <xref ref-type="fig" rid="F4">4C</xref>), this coloration may be absent in some specimens, with the pronotum completely dark-ferrugineous to almost black.</p></tp:treatment-sec><tp:treatment-sec sec-type="redescription" id="SECID0E3IBK"><title>Redescription.</title><p>Male. Form: Small to moderately large, slender individuals. Color: Head, antennae, legs and scutellum dark testaceous to almost piceous; thorax bicolored, outer region of pronotal disc testaceous to ferrugineous, median region of pronotal disc piceous to black; prosternum testaceous to ferrugineous to almost black; meso and metathorax bicolored, testaceous to ferrugineous and piceous to black; elytra fuscous to black, the anterior half of the epipleural fold testaceous to ferrugineous, some individuals with a pale to yellowish fascia on the median region of the elytral disc that initiates on the epipleural fold and does not reach the elytral suture; abdomen light testaceous to ferrugineous; mouthparts testaceous (Fig. <xref ref-type="fig" rid="F4">4D</xref>).</p><p>Head: Including eyes narrower than pronotum; eyes medium-sized, taller than wide, feebly bulging laterally, antennal notch in front of eye emargination; integument conspicuously punctate, punctation wide and shallow; vested with fine, pale, semi-erect and erect setae; antennae composed of 10 antennomeres; second antennomere robust, short; antennomeres 3-6 small, robust, conspicuously compacted; antennomeres 7-9 compacted, serrate, serration gradually increasing toward distal end; last antennomere noticeably enlarged, conspicuously compressed laterally, much longer that remaining antennomeres combined; last antennomere sexually dimorphic (Fig. <xref ref-type="fig" rid="F4">4D</xref>).</p><p>Thorax: Pronotum subparallel, expanded at middle, then constricted before posterior margin; pronotum with surface moderately to conspicuously punctate, feebly rugulose; pronotal disc flat; clothed with fine, short, pale and dark, semi-erect setae interspersed with some long and very long, erect, dark setae; anterior transverse depression feebly impressed; subbasal tumescence absent (Fig. <xref ref-type="fig" rid="F7">7C</xref>). Prosternum rugose, as long as wide; punctation fine to moderately coarse, shallow; integument clothed with fine, long, semi-erect setae. Mesoventrite surface coarsely punctate, punctation coarse and shallow, interstices smooth, shiny; vested with fine, pale, semi-erect setae Metaventrite strongly convex; surface feebly to moderately punctate, punctation small and shallow; clothed with fine, pale, semirecumbent setae; longitudinal depression present, metaventral process absent. . Metepisterna visible throughout their length, not covered by elytra. Scutellum wide, clothed with pale, fine, recumbent setae.</p><p>Elytra: Anterior margin slightly broader than pronotum; elongate; subparallel, humeri feebly indicated, rounded; sides gradually expanding toward distal end, wider on middle third, then narrowing toward apex; elytral apices subtriangular to moderately rounded; inconspicuously dehiscent to almost confluent; elytral declivity gradual; surface clothed with fine, short, pale and dark, erect setae, intermingled with some scattered long, erect setae; conspicuously punctate, punctations wide and shallow, ir<!--PageBreak-->regularly arranged, punctations reaching the elytral apex; interstices smooth to feebly rugulose, narrow; epipleural fold gradually narrowing toward apex.</p><p>Legs: Surface of femora smooth, shiny, expanded medially, laterally compressed; feebly clothed with some pale, fine, semi-erect setae, surface shallowly punctate. Tibiae shiny, slender, puncticulate; punctations shallow and small; vestiture consisting of fine, pale, erect and semi-erect setae.</p><p>Abdomen: Six visible ventrites. Ventrites 1-4 convex, smooth, shiny, subquadrate, slightly punctate, vested with fine, short, pale, appressed setae; segments not compressed laterally; posterior margins truncate. Fifth visible ventrite convex; subquadrate; integument smooth, shiny, punctate; punctations wide and shallow; vested with fine, pale, recumbent setae; lateral margins oblique, arcuate; posterior margin broadly, shallowly emarginate. Sixth visible ventrite small, subquadrate; conspicuously wider than long; surface slightly rugulose, almost flat; clothed with some long, erect setae; vestitures more abundant on anterolateral margins; lateral margins strongly oblique, moderately arcuate; posterior margin broadly, deeply, U-shaped emarginate; posterolateral angles rounded (Fig. <xref ref-type="fig" rid="F17">17F</xref>). Fifth tergite subquadrate; surface convex; posterior margin broadly, very feeble emarginate. Sixth tergite subquadrate; finely rugulose; surface convex; clothed with some long, fine, pale, dark recumbent setae; lateral margins moderately oblique; posterior margin broadly, deeply, U-shaped emarginate; posterolateral angles rounded (Fig. <xref ref-type="fig" rid="F17">17E</xref>). Sixth tergite slightly extending beyond apical margin of sixth visible ventrite, covering sixth ventrite in dorsal view.</p><p>Aedeagus: Phallobasic apodeme present; phallus with copulatory piece feebly swollen at apex; phallic plate devoid of denticles; intraspicular plate present, elongate; phallobasic apodeme short, expanded distally; phallobase sinuate; parameres free; tegmen incomplete, partially covering the phallus; parameres rounded anteriorly; endophallic struts short, robust, truncate distally (Fig. <xref ref-type="fig" rid="F20">20D</xref>).</p><p>Sexual dimorphism: Females of <italic><tp:taxon-name><tp:taxon-name-part taxon-name-part-type="genus" reg="Monophylla">M.</tp:taxon-name-part> <tp:taxon-name-part taxon-name-part-type="species" reg="terminata">terminata</tp:taxon-name-part></tp:taxon-name></italic> show a number of differences with respect to males. The most apparent is the length of the last antennomere; specifically, this antennomere is somewhat shorter in females compared with that of males; additionally, antennomeres 6-9 are moderately large and serrate in females (Fig. <xref ref-type="fig" rid="F10">10D</xref>), but conspicuously reduced and compressed in males (Fig. <xref ref-type="fig" rid="F4">4D</xref>). Finally, females have the last abdominal segment broadly rounded, while males have this segment subquadrate in shape and emarginate posteriorly (Fig. <xref ref-type="fig" rid="F17">17G–H</xref>).</p></tp:treatment-sec><tp:treatment-sec sec-type="material" id="SECID0EALBK"><title>Material examined.</title><p>1 female: Taney Co., MO, on wood pile, V-6-1955, B. Miller; 2 females: Brewster Co., TX, Chisos Mountains Basin, Big Bend Nat. Park, VI-15-1948, M. Cazier; 1 female: Terrell Co., TX, Sanderson, VI-12-1948, M. Cazier, 1 male, 1 female: Dimmit Co. TX, Catarina, VI-10-1948, M. Cazier; 1 female: NY, F. Montgomery, VI-17-1910, F. M. Schott; 1 female: Berks Co., PA, Virginville, VI-6-1968, P. Vaurie; 2 males, 1 female: Dekalb Co., GA, reared on <italic><tp:taxon-name><tp:taxon-name-part taxon-name-part-type="genus" reg="Vitis">Vitis</tp:taxon-name-part></tp:taxon-name></italic> sp., 1971, J. E. W.; 1 male, 1 female: TN, Coll. Chass Palm, [no collecting date, no collector data]; 1 male: 1 female: Encinal, TX, IX-13-1955, L. Downs; 1 male: Westfield, NJ, VI-8-1956, G. R. Ferguson, 4 males, 4 females: Fort Lee, NJ, 1912, [no collector data]; 1 female: Nutley, NJ, VIII-12, E. L. Dickenson; Denville, NJ, VII-1-1924, F. M. Schott; Greenwood, New Jersey, V-1930, J. A. Grossbeck; <!--PageBreak-->1 male, 3 females: TX, 4 mi E of Mission, on mesquite, IV-16-1974, G. H. Nelson; 1 female: Southern Pines, NC, V-1-1923, A. H. Manee; 1 male: NY, 7-VIII-1886, [no collector data]; 1 male: Comal Co., TX, VI-12-1910, [no collector data]; 1 female: Washington, NJ, VII-16-1958, [no collector data]; 7 males, 5 females: Hummelstown, PA, VI-20-1920, J. N. Knull; 2 males, 1 female: Harrisburg, PA, V-12-1910, J. N. Knull; 1 male, 2 females: Mont Alto, PA, 29-V-1931, J. N. Knull; 1 female: n. Cumberland, PA, [no collecting data], A. Champlain; 1 male: Columbus, OH, VIII-1-1924, J. N. Knull; 4 females: Hocking Co., OH, VI-4-16, J. N. Knull; 4 males, 2 females: Key Largo, FL, V-13, J. N. Knull; 1 female: Lake Corpus Christi, TX, III-3-1961, D. J. and J. N. Knull; 1 female: Delaware Co., OH, 4-VI, D. J. and J. N. Knull; 1 female: Starr Co., TX, IV-5-1963, D. J. and J. N. Knull; 1 male: Brooks, TX, IV-10-1950, D. J. and J. N. Knull; 1 male: Uvalde Co., TX, VIII-25-1947, D. J. and J. N. Knull; 1 female: Gillespie Co., TX, V-7-1946, D. J. and J. N. Knull; 1 female: Valley, NE, VI-30-1938, D. J. and J. N. Knull; 2 males: Lemoyne, PA, III-12-1911, D. J. and J. N. Knull; 1 male: Brownsville, TX, III-15, J. N. Knull; 2 males: New York, NY, [no collecting date]; G. Beyer; 1 female: Stillwater, OK, V-21-1995, M. Gates; 1 female: Starr Co., TX, 7 mi E El Sauz, V-8-1986, N. M. Downy; 1 male: USA, Marion Co., FL, SR40, at Lynne, IV-17-2007, F. W. Skillman Jr, beating slash; 2 females: San Antonio, TX, VII-4-1968, G. H. Nelson family; Gambier, OH, VI-19-1940, [no collector data]; 2 males, 1 female: Berrien Co., GA, 3 mi E Alapaha, IV-2-4-1973, R. Turnbow; 1 female: Starr Co., TX, Falcon Heights, abandoned park, farm road 2098, [no collecting date], T. C. MacRae; 1 female: Alachua Co., FL, Gainesville, IX-24-1990, M. C. Thomas; 2 males: Taney Co., MO, Henning Cons. Area, White River Balds National Area, T. C. [no collecting date], MacRae; 1 male: Greenbrier Co., WV, Rupert, VIII-31-1992, S. F. Hutchinson; 2 males: Lawrence, KS, summer-1952, attracted to light, S. L. Wood; 1 female: Osage Co., OK, West Bartlesville, V-5-1981, K. Burnham; 1 male: Brazos Co., TX, IV-16-1960, J. N. Knull; 3 males, 4 females: Philadelphia Co., PA, [no collecting date], H. W. Wenzel; 3 males, 2 females: Hummelstown, PA, [no collecting date], J. N. Knull; 1 male: Franklin Co., OH, Columbus, VII-14-1968, [no collector data]; 1 male, 1 female: Carlisle, PA, VI-27-1917, H. R. Kirk; 1 male, 1 female: Benchley, TX, IV-30-1941, D. J. and J. N. Knull; 1 female: Columbus, OH, VI-24-1967, C. A. Triplehorn; 1 male: Kennedy, TX, IV-1944, R. Klieforth; 2 females: Cameron Co., TX, IV-3-1964, D. J. and J. N. Knull; 1 male: Lake Corpus Christy, TX, III-24-1965; 2 females: Seneca Co., OH, VII-25-1955, H. W. Hintz; 1 male: Dubuque, IA, VI-16-1955, H. Hintz; 1 male: Essex Co., Ontario, Wheatly, VI-9-1967, K. Stephan; 1 female: Ela, NC, Swan Co., 20-VIII-1954, G. B. Merrill; 1 female: Zapata Co., TX, 4 mi N San Ygnacio, VI-13-1975, R. Turnbow; 1 male: Latimer Co., OK, V-1986, K. Stephan; 1 male: Oxford, MS, V-15-1949, H. V. Weems Jr.; 1 female: Highlands Hamm Station Park, FL, III-5-1957, H. V. Weems Jr.</p></tp:treatment-sec><tp:treatment-sec><!--Section generated to contain objects referenced in tp:taxon-treatment.--><fig id="F4" position="float" orientation="portrait"><label>Figure 4.</label><caption><p>Habitus of: <bold>A</bold> <italic><tp:taxon-name><tp:taxon-name-part taxon-name-part-type="genus" reg="Lecontella">Lecontella</tp:taxon-name-part> <tp:taxon-name-part taxon-name-part-type="species" reg="striatopunctata">striatopunctata</tp:taxon-name-part></tp:taxon-name></italic> comb. n. <bold>B</bold> <italic><tp:taxon-name><tp:taxon-name-part taxon-name-part-type="genus" reg="Monophylla">Monophylla</tp:taxon-name-part> <tp:taxon-name-part taxon-name-part-type="species" reg="californica">californica</tp:taxon-name-part></tp:taxon-name></italic> <bold>C</bold> <italic><tp:taxon-name><tp:taxon-name-part taxon-name-part-type="genus" reg="Monophylla">Monophylla</tp:taxon-name-part> <tp:taxon-name-part taxon-name-part-type="species" reg="pallipes">pallipes</tp:taxon-name-part></tp:taxon-name></italic> <bold>D</bold> <italic><tp:taxon-name><tp:taxon-name-part taxon-name-part-type="genus" reg="Monophylla">Monophylla</tp:taxon-name-part> <tp:taxon-name-part taxon-name-part-type="species" reg="terminata">terminata</tp:taxon-name-part></tp:taxon-name></italic> <bold>E</bold> <italic><tp:taxon-name><tp:taxon-name-part taxon-name-part-type="genus" reg="Teloclerus">Teloclerus</tp:taxon-name-part> <tp:taxon-name-part taxon-name-part-type="species" reg="compresicornis">compresicornis</tp:taxon-name-part></tp:taxon-name></italic> <bold>F</bold> <italic><tp:taxon-name><tp:taxon-name-part taxon-name-part-type="genus" reg="Cymatodera">Cymatodera</tp:taxon-name-part> <tp:taxon-name-part taxon-name-part-type="species" reg="bogcioides">bogcioides</tp:taxon-name-part></tp:taxon-name></italic>.</p></caption><graphic xmlns:xlink="http://www.w3.org/1999/xlink" xlink:href="zookeys-719-075-g004.jpg" position="float" orientation="portrait" xlink:type="simple" id="oo_172601.jpg"/></fig><fig id="F7" position="float" orientation="portrait"><label>Figure 7.</label><caption><p>
                <bold>A–B</bold> Tarsal claws of: <bold>A</bold> <italic><tp:taxon-name><tp:taxon-name-part taxon-name-part-type="genus" reg="Bogcia">Bogcia</tp:taxon-name-part> <tp:taxon-name-part taxon-name-part-type="species" reg="oaxacae">oaxacae</tp:taxon-name-part></tp:taxon-name></italic> <bold>B</bold> <italic><tp:taxon-name><tp:taxon-name-part taxon-name-part-type="genus" reg="Cymatodera">Cymatodera</tp:taxon-name-part> <tp:taxon-name-part taxon-name-part-type="species" reg="balteata">balteata</tp:taxon-name-part></tp:taxon-name></italic> <bold>C–D</bold> Pronotal structure of: <bold>C</bold> <italic><tp:taxon-name><tp:taxon-name-part taxon-name-part-type="genus" reg="Monophylla">Monophylla</tp:taxon-name-part> <tp:taxon-name-part taxon-name-part-type="species" reg="terminata">terminata</tp:taxon-name-part></tp:taxon-name></italic> <bold>D</bold> <italic><tp:taxon-name><tp:taxon-name-part taxon-name-part-type="genus" reg="Barrotillus">Barrotillus</tp:taxon-name-part> <tp:taxon-name-part taxon-name-part-type="species" reg="kropotkini">kropotkini</tp:taxon-name-part></tp:taxon-name></italic> <bold>E–F</bold> First and second visible ventrite of: <bold>E</bold> <italic><tp:taxon-name><tp:taxon-name-part taxon-name-part-type="genus" reg="Cymatodera">Cymatodera</tp:taxon-name-part> <tp:taxon-name-part taxon-name-part-type="species" reg="mitae">mitae</tp:taxon-name-part></tp:taxon-name></italic> (male), arrows indicate longitudinal carina <bold>F</bold> <italic><tp:taxon-name><tp:taxon-name-part taxon-name-part-type="genus" reg="Cymatodera">Cymatodera</tp:taxon-name-part> <tp:taxon-name-part taxon-name-part-type="species" reg="mitae">mitae</tp:taxon-name-part></tp:taxon-name></italic> (female) <bold>G</bold> Elytral ground of <italic><tp:taxon-name><tp:taxon-name-part taxon-name-part-type="genus" reg="Lecontella">Lecontella</tp:taxon-name-part> <tp:taxon-name-part taxon-name-part-type="species" reg="gnara">gnara</tp:taxon-name-part></tp:taxon-name></italic>.</p></caption><graphic xmlns:xlink="http://www.w3.org/1999/xlink" xlink:href="zookeys-719-075-g007.jpg" position="float" orientation="portrait" xlink:type="simple" id="oo_172604.jpg"/></fig><fig id="F10" position="float" orientation="portrait"><label>Figure 10.</label><caption><p>Antennae of: <bold>A</bold> <italic><tp:taxon-name><tp:taxon-name-part taxon-name-part-type="genus" reg="Lecontella">Lecontella</tp:taxon-name-part> <tp:taxon-name-part taxon-name-part-type="species" reg="gnara">gnara</tp:taxon-name-part></tp:taxon-name></italic> (male) <bold>B</bold> <italic><tp:taxon-name><tp:taxon-name-part taxon-name-part-type="genus" reg="Lecontella">Lecontella</tp:taxon-name-part> <tp:taxon-name-part taxon-name-part-type="species" reg="striatopunctata">striatopunctata</tp:taxon-name-part></tp:taxon-name></italic> (male) <bold>C</bold> <italic><tp:taxon-name><tp:taxon-name-part taxon-name-part-type="genus" reg="Monophylla">Monophylla</tp:taxon-name-part> <tp:taxon-name-part taxon-name-part-type="species" reg="californica">californica</tp:taxon-name-part></tp:taxon-name></italic> (male) <bold>D</bold> <italic><tp:taxon-name><tp:taxon-name-part taxon-name-part-type="genus" reg="Monophylla">Monophylla</tp:taxon-name-part> <tp:taxon-name-part taxon-name-part-type="species" reg="terminata">terminata</tp:taxon-name-part></tp:taxon-name></italic> (female) <bold>E</bold> <italic><tp:taxon-name><tp:taxon-name-part taxon-name-part-type="genus" reg="Onychotillus">Onychotillus</tp:taxon-name-part> <tp:taxon-name-part taxon-name-part-type="species" reg="cubana">cubana</tp:taxon-name-part></tp:taxon-name></italic> (male) <bold>F</bold> <italic><tp:taxon-name><tp:taxon-name-part taxon-name-part-type="genus" reg="Onychotillus">Onychotillus</tp:taxon-name-part> <tp:taxon-name-part taxon-name-part-type="species" reg="vittatus">vittatus</tp:taxon-name-part></tp:taxon-name></italic> (male) <bold>G</bold> <italic><tp:taxon-name><tp:taxon-name-part taxon-name-part-type="genus" reg="Cymatodera">Cymatodera</tp:taxon-name-part> <tp:taxon-name-part taxon-name-part-type="species" reg="longicornis">longicornis</tp:taxon-name-part></tp:taxon-name></italic> (male) <bold>H</bold> <italic><tp:taxon-name><tp:taxon-name-part taxon-name-part-type="genus" reg="Cymatodera">Cymatodera</tp:taxon-name-part> <tp:taxon-name-part taxon-name-part-type="species" reg="limatula">limatula</tp:taxon-name-part></tp:taxon-name></italic> (male).</p></caption><graphic xmlns:xlink="http://www.w3.org/1999/xlink" xlink:href="zookeys-719-075-g010.jpg" position="float" orientation="portrait" xlink:type="simple" id="oo_172607.jpg"/></fig><fig id="F17" position="float" orientation="portrait"><label>Figure 17.</label><caption><p>Pygidium of: <bold>A</bold> <italic><tp:taxon-name><tp:taxon-name-part taxon-name-part-type="genus" reg="Neocallotillus">Neocallotillus</tp:taxon-name-part> <tp:taxon-name-part taxon-name-part-type="species" reg="elegans">elegans</tp:taxon-name-part></tp:taxon-name></italic> (<italic>vafer</italic>) dorsal (female) <bold>B</bold> <italic><tp:taxon-name><tp:taxon-name-part taxon-name-part-type="genus" reg="Neocallotillus">Neocallotillus</tp:taxon-name-part> <tp:taxon-name-part taxon-name-part-type="species" reg="elegans">elegans</tp:taxon-name-part></tp:taxon-name></italic> (<italic>vafer</italic>) ventral (female) <bold>C</bold> <italic><tp:taxon-name><tp:taxon-name-part taxon-name-part-type="genus" reg="Cymatoderella">Cymatoderella</tp:taxon-name-part> <tp:taxon-name-part taxon-name-part-type="species" reg="patagoniae">patagoniae</tp:taxon-name-part></tp:taxon-name></italic> dorsal (male) <bold>D</bold> <italic><tp:taxon-name><tp:taxon-name-part taxon-name-part-type="genus" reg="Cymatoderella">Cymatoderella</tp:taxon-name-part> <tp:taxon-name-part taxon-name-part-type="species" reg="patagoniae">patagoniae</tp:taxon-name-part></tp:taxon-name></italic> ventral (male) <bold>E</bold> <italic><tp:taxon-name><tp:taxon-name-part taxon-name-part-type="genus" reg="Monophylla">Monophylla</tp:taxon-name-part> <tp:taxon-name-part taxon-name-part-type="species" reg="terminata">terminata</tp:taxon-name-part></tp:taxon-name></italic> dorsal (male) <bold>F</bold> <italic><tp:taxon-name><tp:taxon-name-part taxon-name-part-type="genus" reg="Monophylla">Monophylla</tp:taxon-name-part> <tp:taxon-name-part taxon-name-part-type="species" reg="terminata">terminata</tp:taxon-name-part></tp:taxon-name></italic> ventral (male) <bold>G</bold> <italic><tp:taxon-name><tp:taxon-name-part taxon-name-part-type="genus" reg="Monophylla">Monophylla</tp:taxon-name-part> <tp:taxon-name-part taxon-name-part-type="species" reg="terminata">terminata</tp:taxon-name-part></tp:taxon-name></italic> dorsal (female) <bold>H</bold> <italic><tp:taxon-name><tp:taxon-name-part taxon-name-part-type="genus" reg="Monophylla">Monophylla</tp:taxon-name-part> <tp:taxon-name-part taxon-name-part-type="species" reg="terminata">terminata</tp:taxon-name-part></tp:taxon-name></italic> ventral (female) <bold>I</bold> <italic><tp:taxon-name><tp:taxon-name-part taxon-name-part-type="genus" reg="Onychotillus">Onychotillus</tp:taxon-name-part> <tp:taxon-name-part taxon-name-part-type="species" reg="vittatus">vittatus</tp:taxon-name-part></tp:taxon-name></italic> ventral (male).</p></caption><graphic xmlns:xlink="http://www.w3.org/1999/xlink" xlink:href="zookeys-719-075-g017.jpg" position="float" orientation="portrait" xlink:type="simple" id="oo_172616.jpg"/></fig><fig id="F20" position="float" orientation="portrait"><label>Figure 20.</label><caption><p>Male genitalia of: <bold>A</bold> <italic><tp:taxon-name><tp:taxon-name-part taxon-name-part-type="genus" reg="Lecontella">Lecontella</tp:taxon-name-part> <tp:taxon-name-part taxon-name-part-type="species" reg="striatopunctata">striatopunctata</tp:taxon-name-part></tp:taxon-name></italic> <bold>B</bold> <italic><tp:taxon-name><tp:taxon-name-part taxon-name-part-type="genus" reg="Monophylla">Monophylla</tp:taxon-name-part> <tp:taxon-name-part taxon-name-part-type="species" reg="californica">californica</tp:taxon-name-part></tp:taxon-name></italic> <bold>C</bold> <italic><tp:taxon-name><tp:taxon-name-part taxon-name-part-type="genus" reg="Monophylla">Monophylla</tp:taxon-name-part> <tp:taxon-name-part taxon-name-part-type="species" reg="pallipes">pallipes</tp:taxon-name-part></tp:taxon-name></italic> <bold>D</bold> <italic><tp:taxon-name><tp:taxon-name-part taxon-name-part-type="genus" reg="Monophylla">Monophylla</tp:taxon-name-part> <tp:taxon-name-part taxon-name-part-type="species" reg="terminata">terminata</tp:taxon-name-part></tp:taxon-name></italic>.</p></caption><graphic xmlns:xlink="http://www.w3.org/1999/xlink" xlink:href="zookeys-719-075-g020.jpg" position="float" orientation="portrait" xlink:type="simple" id="oo_172619.jpg"/></fig></tp:treatment-sec><ref-list><ref id="B69"><mixed-citation xmlns:xlink="http://www.w3.org/1999/xlink" xlink:type="simple">
          <person-group><name name-style="western"><surname>Wolcott</surname><given-names>AB</given-names></name></person-group> (<year>1910</year>) <article-title>Note on some <tp:taxon-name><tp:taxon-name-part taxon-name-part-type="family">Cleridae</tp:taxon-name-part></tp:taxon-name> of Middle and North America with descriptions of new species.</article-title> <source>Field Museum of Natural History, Zoological Series</source> <volume>7</volume>(<issue>10</issue>): <fpage>339</fpage>–<lpage>401</lpage>.</mixed-citation></ref><ref id="B40"><mixed-citation xmlns:xlink="http://www.w3.org/1999/xlink" xlink:type="simple">
          <person-group><name name-style="western"><surname>LeConte</surname><given-names>JL</given-names></name></person-group> (<year>1849</year>) <article-title>Synopsis of the Coleopterous insects of the group <tp:taxon-name><tp:taxon-name-part taxon-name-part-type="family">Cleridae</tp:taxon-name-part></tp:taxon-name> which inhabit the United States.</article-title> <source>Annals of the Lyceum of Natural History of New York</source> <volume>5</volume>(<issue>1851-1852</issue>): <fpage>9</fpage>–<lpage>35</lpage>.</mixed-citation></ref></ref-list></tp:taxon-treatment>
