# Supplementary material for: A taxonomic revision of the subfamily Tillinae Leach sensu lato (Coleoptera, Cleridae) in the New World
Source: Zookeys. 2017 Dec 7;(179):75–157. doi: 10.3897/zookeys.179.21253 (PMC5740450; doi:10.3897/zookeys.179.21253)
Supplement: XML Treatment for Onychotillus cubana [file zookeys.179.21253-treatment29.xml]

<!DOCTYPE tp:taxon-treatment
  PUBLIC "-//TaxonX//DTD Taxonomic Treatment Publishing DTD v0 20100105//EN" "tax-treatment-NSO.dtd">
<tp:taxon-treatment xmlns:tp="http://www.plazi.org/taxpub"><tp:treatment-meta><kwd-group><label>Taxon classification</label><kwd><named-content xmlns:xlink="http://www.w3.org/1999/xlink" content-type="kingdom">Animalia</named-content></kwd><kwd><named-content xmlns:xlink="http://www.w3.org/1999/xlink" content-type="order">Coleoptera</named-content></kwd><kwd><named-content xmlns:xlink="http://www.w3.org/1999/xlink" content-type="family">Cleridae</named-content></kwd></kwd-group><mixed-citation publication-type="journal"><person-group><name><surname>Burke</surname><given-names>Alan</given-names></name><name><surname>Zolnerowich</surname><given-names>Gregory</given-names></name></person-group><article-title>A taxonomic revision of the subfamily <tp:taxon-name><tp:taxon-name-part taxon-name-part-type="subfamily">Tillinae</tp:taxon-name-part></tp:taxon-name> Leach <italic>sensu lato</italic> (<tp:taxon-name><tp:taxon-name-part taxon-name-part-type="order">Coleoptera</tp:taxon-name-part></tp:taxon-name>, <tp:taxon-name><tp:taxon-name-part taxon-name-part-type="family">Cleridae</tp:taxon-name-part></tp:taxon-name>) in the New World</article-title><source>Zookeys</source><day>7</day><month>12</month><year>2017</year><volume>2017</volume><issue>179</issue><fpage>75</fpage><lpage>157</lpage><pub-id pub-id-type="doi">10.3897/zookeys.179.21253</pub-id></mixed-citation></tp:treatment-meta><tp:nomenclature><tp:taxon-name>
            <tp:taxon-name-part taxon-name-part-type="genus" reg="Onychotillus">Onychotillus</tp:taxon-name-part>
            <tp:taxon-name-part taxon-name-part-type="species" reg="cubana">cubana</tp:taxon-name-part>
          </tp:taxon-name><tp:taxon-authority>De Zayas, 1988</tp:taxon-authority><xref ref-type="fig" rid="F5">Figs 5A</xref><xref ref-type="fig" rid="F10">, 10E</xref></tp:nomenclature><tp:treatment-sec sec-type="type material" id="SECID0EZXBK"><title>Type material not examined.</title></tp:treatment-sec><tp:treatment-sec sec-type="type locality" id="SECID0E4XBK"><title>Type locality.</title><p>Pico Turquino, Cuba. Type depository: unknown.</p></tp:treatment-sec><tp:treatment-sec sec-type="distribution" id="SECID0ECYBK"><title>Distribution.</title><p>Cayman Islands*, Cuba, Dominican Republic*.</p></tp:treatment-sec><tp:treatment-sec sec-type="Differential diagnosis" id="SECID0EHYBK"><title>Differential diagnosis.</title><p>
            <italic><tp:taxon-name><tp:taxon-name-part taxon-name-part-type="genus" reg="Onychotillus">Onychotillus</tp:taxon-name-part> <tp:taxon-name-part taxon-name-part-type="species" reg="cubana">cubana</tp:taxon-name-part></tp:taxon-name></italic> can be differentiated from <italic><tp:taxon-name><tp:taxon-name-part taxon-name-part-type="genus" reg="Onychotillus">O.</tp:taxon-name-part> <tp:taxon-name-part taxon-name-part-type="species" reg="vittatus">vittatus</tp:taxon-name-part></tp:taxon-name></italic> based on the integument color, structure of the eleventh antennomere, and body size. In <italic><tp:taxon-name><tp:taxon-name-part taxon-name-part-type="genus" reg="Onychotillus">O.</tp:taxon-name-part> <tp:taxon-name-part taxon-name-part-type="species" reg="cubana">cubana</tp:taxon-name-part></tp:taxon-name></italic> the pronotal integument is light testaceous to ferrugineous (Fig. <xref ref-type="fig" rid="F5">5A</xref>), the eleventh antennomere is approximately 4× the length of the tenth antennomere (Fig. <xref ref-type="fig" rid="F10">10E</xref>), and body length ranges from 3 to 5 mm. <italic><tp:taxon-name><tp:taxon-name-part taxon-name-part-type="genus" reg="Onychotillus">Onychotillus</tp:taxon-name-part> <tp:taxon-name-part taxon-name-part-type="species" reg="vittatus">vittatus</tp:taxon-name-part></tp:taxon-name></italic>, on the other side, has the pronotal integument metallic blue to almost piceous (Fig. <xref ref-type="fig" rid="F5">5B</xref>), the eleventh antennomere is about the same length as the tenth antennomere (Fig. <xref ref-type="fig" rid="F10">10F</xref>), and body length ranges from 6 to 11 mm.</p><fig id="F5" position="float" orientation="portrait"><label>Figure 5.</label><caption><p>Habitus of: <bold>A</bold> <italic><tp:taxon-name><tp:taxon-name-part taxon-name-part-type="genus" reg="Onychotillus">Onychotillus</tp:taxon-name-part> <tp:taxon-name-part taxon-name-part-type="species" reg="cubana">cubana</tp:taxon-name-part></tp:taxon-name></italic> <bold>B</bold> <italic><tp:taxon-name><tp:taxon-name-part taxon-name-part-type="genus" reg="Onychotillus">Onychotillus</tp:taxon-name-part> <tp:taxon-name-part taxon-name-part-type="species" reg="vittatus">vittatus</tp:taxon-name-part></tp:taxon-name></italic> <bold>C</bold> <italic><tp:taxon-name><tp:taxon-name-part taxon-name-part-type="genus" reg="Neocallotillus">Neocallotillus</tp:taxon-name-part> <tp:taxon-name-part taxon-name-part-type="species" reg="elegans">elegans</tp:taxon-name-part></tp:taxon-name></italic> <bold>D</bold> <italic><tp:taxon-name><tp:taxon-name-part taxon-name-part-type="genus" reg="Cylidrus">Cylidrus</tp:taxon-name-part> <tp:taxon-name-part taxon-name-part-type="species" reg="fasciatus">fasciatus</tp:taxon-name-part></tp:taxon-name></italic> <bold>E</bold> <italic><tp:taxon-name><tp:taxon-name-part taxon-name-part-type="genus" reg="Cymatodera">Cymatodera</tp:taxon-name-part> <tp:taxon-name-part taxon-name-part-type="species" reg="bicolor">bicolor</tp:taxon-name-part></tp:taxon-name></italic> <bold>F</bold> <italic><tp:taxon-name><tp:taxon-name-part taxon-name-part-type="genus" reg="Neocallotillus">Neocallotillus</tp:taxon-name-part> <tp:taxon-name-part taxon-name-part-type="species" reg="crusoe">crusoe</tp:taxon-name-part></tp:taxon-name></italic> (image courtesy of The American Museum of Natural History, New York).</p></caption><graphic xmlns:xlink="http://www.w3.org/1999/xlink" xlink:href="zookeys-719-075-g005.jpg" position="float" orientation="portrait" xlink:type="simple" id="oo_172602.jpg"/></fig></tp:treatment-sec><tp:treatment-sec sec-type="redescription" id="SECID0EE4BK"><title>Redescription.</title><p>Male. Form: Rather robust, short. Color: Head, antennae, mouthparts, elytra, legs, meso and metathorax light fuscous to almost piceous; pronotum and prosternum testaceous to ferrugineous; mesoventrite and abdomen, except anterior portion of first visible ventrite, testaceous; metaventrite and anterior portion of first visible ventrite light brown (Fig. <xref ref-type="fig" rid="F5">5A</xref>).</p><p>Head: Measured across eyes wider than pronotum; surface rugose; moderately, coarsely punctate; clothed with long, recumbent setae and some semierect setae behind the eyes; frons bi-impressed; eyes large, rounded, slightly taller than wide, bulging laterally; antennae extending slightly beyond base of elytra; second antennomere short, robust; third antennomere slightly longer than third antennomere; fourth antennomere about the same length as second antennomere; antennomeres 5-10 subequal in length, each about half the length of fourth antennomere; antennomere 2–4 subcylindrical; antennomeres 5–10 feebly serrate; last antennomere cylindrical, acuminate posteriorly, approximately 3.5× the length of tenth antennomere (Fig. <xref ref-type="fig" rid="F10">10E</xref>).</p><p>Thorax: Pronotum short, as wide as long; sides constricted anteriorly and subapically; widest in front of middle; disc convex; anterior transverse depression and subbasal tumescence absent; surface clothed with short and long, semierect setae; surface rugulose to shiny, conspicuously less rugose than head; shallowly punctate. Prosternum rugulose to shiny; punctations absent to very feebly punctate. Mesoventrite convex; conspicuously, coarsely punctate; clothed with long, semirecumbent setae. Metaventrite wider than long; strongly concave; rugulose; shallowly punctate; vested with fine, pale, recumbent setae.</p><!--PageBreak--><p>Legs: Femora and tibiae clothed with fine, semirecumbent setae interspersed with long, semierect setae; surface of femora rugulose to smooth. Tibiae transversally rugose; fourth tarsomeres with pulvilli not incised medially.</p><!--PageBreak--><p>Elytra: Base wider than pronotum; humeri indicated; sides subparallel; widest behind middle; disc convex; surface rugose; apices subtriangular, feebly dehiscent; clothed with long and short, erect setae; sculpturing consisting of coarse punctations <!--PageBreak-->arranged in regular striae that gradually become smaller toward apex, striae reaching elytral apex; interstices at elytral base about 2.5× the width of punctuation.</p><p>Abdomen: Six visible ventrites. First visible ventrite medially elevated; lateral portions feeble excavated; ventrites 1–4 slightly rugose, subquadrate, shallowly punctate; vested with long, fine, pale, recumbent setae. Fifth visible ventrite subquadrate; surface convex, coarsely punctate; lateral margins subparallel; posterior margin truncate. Sixth visible ventrite subquadrate; broader than long; surface rugulose; moderately, coarsely punctate; lateral margins conspicuously oblique; posterior margin broadly rounded, producing a semicircular margin. Fifth tergite rugulose; lateral margins subparallel; posterior margin truncate, with a narrow, shallow, subtriangular emargination. Sixth tergite subtriangular; broader than long; surface rugulose; lateral margins feebly arcuate, oblique; posterior margin short, rounded; lateral and poste<!--PageBreak-->rior angles producing a round posterolateral margin; Sixth tergite extending beyond posterior margin of sixth visible ventrite, fully covering the sixth visible ventrite in dorsal view.</p><p>Aedeagus: Not available.</p><p>Sexual dimorphism: The only female examined differs from males by having the last abdominal segment broadly rounded and inconspicuously convex to almost flat, rather than subtriangular in shape and with the surface convex, as seen in males. This female also has the eleventh antennomere approximately 0.5× shorter than the same antennomere of males.</p><fig id="F6" position="float" orientation="portrait"><label>Figure 6.</label><caption><p>
                <bold>A–B</bold> Gular structure of: <bold>A</bold> <italic><tp:taxon-name><tp:taxon-name-part taxon-name-part-type="genus" reg="Cymatodera">Cymatodera</tp:taxon-name-part> <tp:taxon-name-part taxon-name-part-type="species" reg="californica">californica</tp:taxon-name-part></tp:taxon-name></italic>, arrow indicates post-gular process present <bold>B</bold> <italic><tp:taxon-name><tp:taxon-name-part taxon-name-part-type="genus" reg="Temnoscheila">Temnoscheila</tp:taxon-name-part> <tp:taxon-name-part taxon-name-part-type="species" reg="virescens">virescens</tp:taxon-name-part></tp:taxon-name></italic> (<tp:taxon-name><tp:taxon-name-part taxon-name-part-type="family">Trogossitidae</tp:taxon-name-part></tp:taxon-name>), arrow indicates post-gular process absent <bold>C–D</bold> Procoxal cavities of: <bold>C</bold> <italic><tp:taxon-name><tp:taxon-name-part taxon-name-part-type="genus" reg="Enoclerus">Enoclerus</tp:taxon-name-part> <tp:taxon-name-part taxon-name-part-type="species" reg="zonatus">zonatus</tp:taxon-name-part></tp:taxon-name></italic> <bold>D</bold> <italic><tp:taxon-name><tp:taxon-name-part taxon-name-part-type="genus" reg="Cymatodera">Cymatodera</tp:taxon-name-part> <tp:taxon-name-part taxon-name-part-type="species" reg="sallei">sallei</tp:taxon-name-part></tp:taxon-name></italic>; arrows 1 indicate longitudinal length of procoxal cavities in relation to longitudinal length of prosternum; arrows 2 indicate interior portion of procoxal cavities; arrow 3 indicates intercoxal process <bold>E</bold> Tarsal claw of <italic><tp:taxon-name><tp:taxon-name-part taxon-name-part-type="genus" reg="Araeodontia">Araeodontia</tp:taxon-name-part> <tp:taxon-name-part taxon-name-part-type="species" reg="peninsularis">peninsularis</tp:taxon-name-part></tp:taxon-name></italic> <bold>F</bold> Eye structure of <italic><tp:taxon-name><tp:taxon-name-part taxon-name-part-type="genus" reg="Cymatoderella">Cymatoderella</tp:taxon-name-part> <tp:taxon-name-part taxon-name-part-type="species" reg="collaris">collaris</tp:taxon-name-part></tp:taxon-name></italic>.</p></caption><graphic xmlns:xlink="http://www.w3.org/1999/xlink" xlink:href="zookeys-719-075-g006.jpg" position="float" orientation="portrait" xlink:type="simple" id="oo_172603.jpg"/></fig><fig id="F7" position="float" orientation="portrait"><label>Figure 7.</label><caption><p>
                <bold>A–B</bold> Tarsal claws of: <bold>A</bold> <italic><tp:taxon-name><tp:taxon-name-part taxon-name-part-type="genus" reg="Bogcia">Bogcia</tp:taxon-name-part> <tp:taxon-name-part taxon-name-part-type="species" reg="oaxacae">oaxacae</tp:taxon-name-part></tp:taxon-name></italic> <bold>B</bold> <italic><tp:taxon-name><tp:taxon-name-part taxon-name-part-type="genus" reg="Cymatodera">Cymatodera</tp:taxon-name-part> <tp:taxon-name-part taxon-name-part-type="species" reg="balteata">balteata</tp:taxon-name-part></tp:taxon-name></italic> <bold>C–D</bold> Pronotal structure of: <bold>C</bold> <italic><tp:taxon-name><tp:taxon-name-part taxon-name-part-type="genus" reg="Monophylla">Monophylla</tp:taxon-name-part> <tp:taxon-name-part taxon-name-part-type="species" reg="terminata">terminata</tp:taxon-name-part></tp:taxon-name></italic> <bold>D</bold> <italic><tp:taxon-name><tp:taxon-name-part taxon-name-part-type="genus" reg="Barrotillus">Barrotillus</tp:taxon-name-part> <tp:taxon-name-part taxon-name-part-type="species" reg="kropotkini">kropotkini</tp:taxon-name-part></tp:taxon-name></italic> <bold>E–F</bold> First and second visible ventrite of: <bold>E</bold> <italic><tp:taxon-name><tp:taxon-name-part taxon-name-part-type="genus" reg="Cymatodera">Cymatodera</tp:taxon-name-part> <tp:taxon-name-part taxon-name-part-type="species" reg="mitae">mitae</tp:taxon-name-part></tp:taxon-name></italic> (male), arrows indicate longitudinal carina <bold>F</bold> <italic><tp:taxon-name><tp:taxon-name-part taxon-name-part-type="genus" reg="Cymatodera">Cymatodera</tp:taxon-name-part> <tp:taxon-name-part taxon-name-part-type="species" reg="mitae">mitae</tp:taxon-name-part></tp:taxon-name></italic> (female) <bold>G</bold> Elytral ground of <italic><tp:taxon-name><tp:taxon-name-part taxon-name-part-type="genus" reg="Lecontella">Lecontella</tp:taxon-name-part> <tp:taxon-name-part taxon-name-part-type="species" reg="gnara">gnara</tp:taxon-name-part></tp:taxon-name></italic>.</p></caption><graphic xmlns:xlink="http://www.w3.org/1999/xlink" xlink:href="zookeys-719-075-g007.jpg" position="float" orientation="portrait" xlink:type="simple" id="oo_172604.jpg"/></fig><fig id="F8" position="float" orientation="portrait"><label>Figure 8.</label><caption><p>Antennae of: <bold>A</bold> <italic><tp:taxon-name><tp:taxon-name-part taxon-name-part-type="genus" reg="Araeodontia">Araeodontia</tp:taxon-name-part> <tp:taxon-name-part taxon-name-part-type="species" reg="peninsularis">peninsularis</tp:taxon-name-part></tp:taxon-name></italic> (male) <bold>B</bold> <italic><tp:taxon-name><tp:taxon-name-part taxon-name-part-type="genus" reg="Barrotillus">Barrotillus</tp:taxon-name-part> <tp:taxon-name-part taxon-name-part-type="species" reg="kropotkini">kropotkini</tp:taxon-name-part></tp:taxon-name></italic> (male) <bold>C</bold> <italic><tp:taxon-name><tp:taxon-name-part taxon-name-part-type="genus" reg="Bogcia">Bogcia</tp:taxon-name-part> <tp:taxon-name-part taxon-name-part-type="species" reg="oaxacae">oaxacae</tp:taxon-name-part></tp:taxon-name></italic> (male) <bold>D</bold> <italic><tp:taxon-name><tp:taxon-name-part taxon-name-part-type="genus" reg="Neocallotillus">Neocallotillus</tp:taxon-name-part> <tp:taxon-name-part taxon-name-part-type="species" reg="elegans">elegans</tp:taxon-name-part></tp:taxon-name></italic> (<italic><tp:taxon-name><tp:taxon-name-part taxon-name-part-type="genus" reg="Neocallotillus"/><tp:taxon-name-part taxon-name-part-type="species" reg="elegans">elegans</tp:taxon-name-part></tp:taxon-name></italic>) (male) <bold>E</bold> <italic><tp:taxon-name><tp:taxon-name-part taxon-name-part-type="genus" reg="Neocallotillus">Neocallotillus</tp:taxon-name-part> <tp:taxon-name-part taxon-name-part-type="species" reg="elegans">elegans</tp:taxon-name-part></tp:taxon-name></italic> (<italic>vafer</italic>) (male) <bold>F</bold> <italic><tp:taxon-name><tp:taxon-name-part taxon-name-part-type="genus" reg="Neocallotillus">Neocallotillus</tp:taxon-name-part> <tp:taxon-name-part taxon-name-part-type="species" reg="elegans">elegans</tp:taxon-name-part></tp:taxon-name></italic> (<italic><tp:taxon-name><tp:taxon-name-part taxon-name-part-type="genus" reg="Neocallotillus"/><tp:taxon-name-part taxon-name-part-type="species" reg="elegans">elegans</tp:taxon-name-part></tp:taxon-name></italic>) (female) <bold>G</bold> <italic><tp:taxon-name><tp:taxon-name-part taxon-name-part-type="genus" reg="Cylidrus">Cylidrus</tp:taxon-name-part> <tp:taxon-name-part taxon-name-part-type="species" reg="abdominalis">abdominalis</tp:taxon-name-part></tp:taxon-name></italic> (male).</p></caption><graphic xmlns:xlink="http://www.w3.org/1999/xlink" xlink:href="zookeys-719-075-g008.jpg" position="float" orientation="portrait" xlink:type="simple" id="oo_172605.jpg"/></fig><fig id="F9" position="float" orientation="portrait"><label>Figure 9.</label><caption><p>Antennae of: <bold>A</bold> <italic><tp:taxon-name><tp:taxon-name-part taxon-name-part-type="genus" reg="Neocallotillus">Neocallotillus</tp:taxon-name-part> <tp:taxon-name-part taxon-name-part-type="species" reg="elegans">elegans</tp:taxon-name-part></tp:taxon-name></italic> (<italic>vafer</italic>) (female) <bold>B</bold> <italic><tp:taxon-name><tp:taxon-name-part taxon-name-part-type="genus" reg="Callotillus">Callotillus</tp:taxon-name-part> <tp:taxon-name-part taxon-name-part-type="species" reg="eburneocinctus">eburneocinctus</tp:taxon-name-part></tp:taxon-name></italic> (male) <bold>C</bold> <italic><tp:taxon-name><tp:taxon-name-part taxon-name-part-type="genus" reg="Callotillus">Callotillus</tp:taxon-name-part> <tp:taxon-name-part taxon-name-part-type="species" reg="eburneocinctus">eburneocinctus</tp:taxon-name-part></tp:taxon-name></italic> (female) <bold>D</bold> <italic><tp:taxon-name><tp:taxon-name-part taxon-name-part-type="genus" reg="Cymatoderella">Cymatoderella</tp:taxon-name-part> <tp:taxon-name-part taxon-name-part-type="species" reg="collaris">collaris</tp:taxon-name-part></tp:taxon-name></italic> (male) <bold>E</bold> <italic><tp:taxon-name><tp:taxon-name-part taxon-name-part-type="genus" reg="Cymatoderella">Cymatoderella</tp:taxon-name-part> <tp:taxon-name-part taxon-name-part-type="species" reg="morula">morula</tp:taxon-name-part></tp:taxon-name></italic> (male) <bold>F</bold> <italic><tp:taxon-name><tp:taxon-name-part taxon-name-part-type="genus" reg="Lecontella">Lecontella</tp:taxon-name-part> <tp:taxon-name-part taxon-name-part-type="species" reg="brunnea">brunnea</tp:taxon-name-part></tp:taxon-name></italic> (male).</p></caption><graphic xmlns:xlink="http://www.w3.org/1999/xlink" xlink:href="zookeys-719-075-g009.jpg" position="float" orientation="portrait" xlink:type="simple" id="oo_172606.jpg"/></fig><fig id="F10" position="float" orientation="portrait"><label>Figure 10.</label><caption><p>Antennae of: <bold>A</bold> <italic><tp:taxon-name><tp:taxon-name-part taxon-name-part-type="genus" reg="Lecontella">Lecontella</tp:taxon-name-part> <tp:taxon-name-part taxon-name-part-type="species" reg="gnara">gnara</tp:taxon-name-part></tp:taxon-name></italic> (male) <bold>B</bold> <italic><tp:taxon-name><tp:taxon-name-part taxon-name-part-type="genus" reg="Lecontella">Lecontella</tp:taxon-name-part> <tp:taxon-name-part taxon-name-part-type="species" reg="striatopunctata">striatopunctata</tp:taxon-name-part></tp:taxon-name></italic> (male) <bold>C</bold> <italic><tp:taxon-name><tp:taxon-name-part taxon-name-part-type="genus" reg="Monophylla">Monophylla</tp:taxon-name-part> <tp:taxon-name-part taxon-name-part-type="species" reg="californica">californica</tp:taxon-name-part></tp:taxon-name></italic> (male) <bold>D</bold> <italic><tp:taxon-name><tp:taxon-name-part taxon-name-part-type="genus" reg="Monophylla">Monophylla</tp:taxon-name-part> <tp:taxon-name-part taxon-name-part-type="species" reg="terminata">terminata</tp:taxon-name-part></tp:taxon-name></italic> (female) <bold>E</bold> <italic><tp:taxon-name><tp:taxon-name-part taxon-name-part-type="genus" reg="Onychotillus">Onychotillus</tp:taxon-name-part> <tp:taxon-name-part taxon-name-part-type="species" reg="cubana">cubana</tp:taxon-name-part></tp:taxon-name></italic> (male) <bold>F</bold> <italic><tp:taxon-name><tp:taxon-name-part taxon-name-part-type="genus" reg="Onychotillus">Onychotillus</tp:taxon-name-part> <tp:taxon-name-part taxon-name-part-type="species" reg="vittatus">vittatus</tp:taxon-name-part></tp:taxon-name></italic> (male) <bold>G</bold> <italic><tp:taxon-name><tp:taxon-name-part taxon-name-part-type="genus" reg="Cymatodera">Cymatodera</tp:taxon-name-part> <tp:taxon-name-part taxon-name-part-type="species" reg="longicornis">longicornis</tp:taxon-name-part></tp:taxon-name></italic> (male) <bold>H</bold> <italic><tp:taxon-name><tp:taxon-name-part taxon-name-part-type="genus" reg="Cymatodera">Cymatodera</tp:taxon-name-part> <tp:taxon-name-part taxon-name-part-type="species" reg="limatula">limatula</tp:taxon-name-part></tp:taxon-name></italic> (male).</p></caption><graphic xmlns:xlink="http://www.w3.org/1999/xlink" xlink:href="zookeys-719-075-g010.jpg" position="float" orientation="portrait" xlink:type="simple" id="oo_172607.jpg"/></fig></tp:treatment-sec><tp:treatment-sec sec-type="material" id="SECID0EEPCK"><title>Material examined.</title><p>2 males, 1 female: Cayman Islands, Brac Paradise Subdivision, <named-content xmlns:xlink="http://www.w3.org/1999/xlink" content-type="dwc:verbatimCoordinates" xlink:type="simple"><named-content content-type="geo-json" specific-use="{&#34;type&#34;:&#34;Point&#34;,&#34;coordinates&#34;:[-79.742500,19.744800]}" id="NCID0ENPCK" xlink:type="simple">19°44.688'N, 79°44.55'W</named-content></named-content>, 6-VI-2008, M. C. Thomas, R. H. Turnbow and B. K. Dozier, blacklight trap; 1 female: Cayman Islands, Major Donald Dr., 4 km E jct. Ashton Reid Dr., 22-V-2009, M. C. Thomas, R. H. Turnbow; 1 male: Dominican Republic, Independencia, Sierra de Neiva, just south of crest, 5 km SW of Angel Feliz, 1780 m, <named-content xmlns:xlink="http://www.w3.org/1999/xlink" content-type="dwc:verbatimCoordinates" xlink:type="simple"><named-content content-type="geo-json" specific-use="{&#34;type&#34;:&#34;Point&#34;,&#34;coordinates&#34;:[-71.783333,18.683333]}" id="NCID0EVPCK" xlink:type="simple">18°41'N, 71°47'W</named-content></named-content>, 13-15-X-1991, J. Rawlings, R. Davidson, C. Young and S. Thomas.</p><!--PageBreak--><!--PageBreak--></tp:treatment-sec></tp:taxon-treatment>
